# Supplementary material for: 4-Bromo-5-[(2-bromo­ethyl)­sulfanyl]-1,3-dithiole-2-thione
Source: Acta Crystallogr Sect E Struct Rep Online. 2009 Sep 16;65(Pt 10):o2479. doi: 10.1107/S1600536809036770 (PMC2970213; doi:10.1107/S1600536809036770)
Supplement: Supplementary file 2 [file e-65-o2479-Isup2.hkl]

# 
# h,k,l, Fc-squared, Fo-squared, sigma(Fo-squared) and status flag 
# 
data_I
_shelx_title ' A in P2(1)/c' 
_shelx_refln_list_code          4 
_shelx_F_calc_maximum      281.17 
_exptl_crystal_F_000       672.00 
_reflns_d_resolution_high  0.7698 
 
loop_ 
 _symmetry_equiv_pos_as_xyz 
 'x, y, z' 
 '-x, y+1/2, -z+1/2' 
 '-x, -y, -z' 
 'x, -y-1/2, z-1/2' 
 
_cell_length_a     4.7892 
_cell_length_b    20.3810 
_cell_length_c    10.8088 
_cell_angle_alpha  90.000 
_cell_angle_beta   96.922 
_cell_angle_gamma  90.000 
 
_shelx_F_squared_multiplier     1.000 
 
loop_ 
 _refln_index_h 
 _refln_index_k 
 _refln_index_l 
 _refln_F_squared_calc 
 _refln_F_squared_meas 
 _refln_F_squared_sigma 
 _refln_observed_status 
   1   0   0     3224.85     3325.22     78.78 o 
   2   0   0    14139.77    14539.86    339.21 o 
   3   0   0     3318.93     3361.00     83.25 o 
   4   0   0      691.10      762.94     34.57 o 
   5   0   0      463.12      429.65     44.23 o 
   6   0   0      110.58      138.39     36.17 o 
   1   1   0      462.80      488.80      9.43 o 
   2   1   0    18417.67    17936.12    295.14 o 
   3   1   0      547.45      497.31     13.16 o 
   4   1   0      987.58     1049.32     29.85 o 
   5   1   0       15.54        1.50     34.60 o 
   6   1   0       10.72       25.84     22.18 o 
   1   2   0     5579.81     5802.61     95.77 o 
   2   2   0     1699.87     1818.66     32.27 o 
   3   2   0      932.18      965.78     20.48 o 
   4   2   0     1666.58     1619.09     36.33 o 
   5   2   0      381.98      371.98     28.46 o 
   6   2   0        1.42        1.83     22.92 o 
   1   3   0    14129.69    14042.05    231.08 o 
   2   3   0      946.07      958.03     18.36 o 
   3   3   0     3470.97     3466.01     60.51 o 
   4   3   0      997.32      957.89     24.87 o 
   5   3   0       55.71       67.04     19.00 o 
   6   3   0       58.73       48.12     24.07 o 
   0   4   0     9571.25     9499.94    253.76 o 
   1   4   0    13658.58    13487.55    221.75 o 
   2   4   0     2046.22     2004.25     37.76 o 
   3   4   0     7272.42     7420.94    124.88 o 
   4   4   0      114.37      132.45      9.83 o 
   5   4   0        8.50       17.00     16.79 o 
   6   4   0      131.68      132.51     26.78 o 
   1   5   0     5488.59     5543.11     91.97 o 
   2   5   0     7909.78     8112.77    134.60 o 
   3   5   0     3651.45     3680.40     64.08 o 
   4   5   0       56.47       63.46      8.75 o 
   5   5   0      337.30      360.45     29.00 o 
   6   5   0        1.43       -1.89     23.71 o 
   0   6   0    78694.73    56237.57   1500.12 o 
   1   6   0     1664.36     1646.20     28.57 o 
   2   6   0     4837.13     5015.35     84.39 o 
   3   6   0        4.93        4.02      4.92 o 
   4   6   0      377.74      389.66     14.86 o 
   5   6   0       35.17       34.18     19.02 o 
   6   6   0       46.00       82.47     24.58 o 
   1   7   0     4374.76     4466.86     74.70 o 
   2   7   0    10514.02    10373.82    171.72 o 
   3   7   0       11.94        4.47      4.93 o 
   4   7   0       15.25       11.25      8.06 o 
   5   7   0       89.89       92.46     21.34 o 
   0   8   0     5010.11     4844.01    131.88 o 
   1   8   0      767.70      764.25     13.23 o 
   2   8   0     1525.32     1600.03     29.23 o 
   3   8   0       17.77       21.27      5.48 o 
   4   8   0     2710.25     2595.26     54.55 o 
   5   8   0      348.82      333.50     28.55 o 
   1   9   0     5763.97     5936.73     88.72 o 
   2   9   0      237.22      252.16      8.04 o 
   3   9   0     1044.03     1027.72     21.62 o 
   4   9   0     1241.80     1176.74     29.30 o 
   5   9   0      100.65      154.10     23.54 o 
   0  10   0     1149.46     1211.33     36.76 o 
   1  10   0    12383.08    11641.30    172.23 o 
   2  10   0     1982.02     2023.01     36.35 o 
   3  10   0     7182.20     7172.37    121.02 o 
   4  10   0        6.32        5.81      8.41 o 
   5  10   0       27.01       22.23     30.16 o 
   1  11   0     7702.73     7305.99    115.18 o 
   2  11   0      728.51      758.98     17.77 o 
   3  11   0     2066.71     2041.71     38.27 o 
   4  11   0       37.09       34.01     10.37 o 
   5  11   0      505.06      562.39     52.80 o 
   0  12   0     2468.46     2409.78     69.28 o 
   1  12   0     3487.28     3431.72     55.92 o 
   2  12   0       10.94       11.49      4.41 o 
   3  12   0     1484.59     1497.30     31.98 o 
   4  12   0      167.40      202.09     14.14 o 
   5  12   0        7.28       16.75     30.11 o 
   1  13   0     3700.47     3401.24     68.20 o 
   2  13   0     2859.68     2747.52     46.30 o 
   3  13   0        5.99       -1.77      6.96 o 
   4  13   0        1.17       26.66     15.54 o 
   5  13   0       77.32       66.81     33.43 o 
   0  14   0     7975.35     7510.31    205.07 o 
   1  14   0      158.89      167.28      9.02 o 
   2  14   0       65.84       63.63      6.65 o 
   3  14   0      533.47      512.89     20.62 o 
   4  14   0     1136.81     1096.44     32.41 o 
   5  14   0      407.90      400.07     47.49 o 
   1  15   0       41.71       36.93      6.72 o 
   2  15   0      863.65      838.45     19.30 o 
   3  15   0      480.39      494.53     16.37 o 
   4  15   0       33.51       35.13     13.68 o 
   0  16   0     4054.58     3935.79    154.44 o 
   1  16   0     2171.01     2121.28     45.60 o 
   2  16   0        8.30       17.89      6.88 o 
   3  16   0      487.16      474.78     18.18 o 
   4  16   0        5.67       16.26     15.49 o 
   1  17   0      775.51      702.47     22.08 o 
   2  17   0      807.15      787.63     22.27 o 
   3  17   0      448.09      468.07     19.44 o 
   4  17   0       13.14       11.28     25.29 o 
   0  18   0      124.64      106.75     13.75 o 
   1  18   0      820.20      817.60     22.41 o 
   2  18   0       16.86       24.69     11.42 o 
   3  18   0      761.65      746.46     28.89 o 
   4  18   0      179.74      201.56     30.92 o 
   1  19   0      478.07      398.57     15.42 o 
   2  19   0     1236.91     1213.52     31.27 o 
   3  19   0      184.28      194.28     14.14 o 
   4  19   0        0.07       -2.57     17.42 o 
   0  20   0     2475.17     2453.91     75.59 o 
   1  20   0        2.99        4.29      8.33 o 
   2  20   0      179.01      169.12     12.44 o 
   3  20   0      314.93      343.24     17.60 o 
   4  20   0      134.48      133.26     29.11 o 
   1  21   0      227.71      237.50     13.77 o 
   2  21   0      812.58      794.07     25.00 o 
   3  21   0      542.51      496.43     25.59 o 
   0  22   0     2113.67     1991.96     94.99 o 
   1  22   0      118.17      126.62     11.76 o 
   2  22   0       51.00       50.52     11.94 o 
   3  22   0        5.88        4.69     15.51 o 
   1  23   0      289.15      248.28     15.50 o 
   2  23   0      311.24      340.13     19.58 o 
   3  23   0       12.76       15.66     16.22 o 
   0  24   0        1.41      -11.43     15.57 o 
   1  24   0      223.55      226.92     15.56 o 
   2  24   0      134.01      146.59     27.39 o 
   1  25   0      104.81      103.72     14.33 o 
   2  25   0       65.16       46.77     13.93 o 
   0  26   0      164.94      177.97     22.60 o 
   1  26   0       71.56       79.46     14.09 o 
  -6   1   1       53.71       35.80     23.34 o 
  -5   1   1        2.27        8.24     16.13 o 
  -4   1   1       83.76      103.47     10.99 o 
  -3   1   1     2219.92     2309.61     41.69 o 
  -2   1   1       53.53       43.43      4.16 o 
  -1   1   1     1702.77     1821.59     38.79 o 
   1   1   1       20.42       21.73      2.24 o 
   2   1   1      499.34      562.76     12.29 o 
   3   1   1      561.75      557.62     14.23 o 
   4   1   1     3654.79     3743.58     86.79 o 
   5   1   1       73.47       72.50     18.82 o 
   6   1   1      457.97      469.54     60.68 o 
  -6   2   1       23.24        6.83     22.08 o 
  -5   2   1     2933.54     2915.05    110.36 o 
  -4   2   1      117.06      133.11     11.40 o 
  -3   2   1     3758.69     3868.99     71.43 o 
  -2   2   1     5413.96     5587.88     93.62 o 
  -1   2   1     1970.81     2129.06     36.02 o 
   0   2   1       17.24       13.71      1.83 o 
   1   2   1    20431.98    20539.88    420.93 o 
   2   2   1     1287.52     1354.06     24.77 o 
   3   2   1     1569.99     1574.53     30.02 o 
   4   2   1     1098.31     1077.15     31.54 o 
   5   2   1      110.85      103.87     20.09 o 
   6   2   1        6.46       19.69     21.22 o 
  -6   3   1        0.95      -16.07     55.52 o 
  -5   3   1        2.39        8.77     17.92 o 
  -4   3   1        2.34       -4.88      8.46 o 
  -3   3   1        9.32       14.01      4.95 o 
  -2   3   1       76.24       92.09      4.46 o 
  -1   3   1       93.22      111.51      3.82 o 
   0   3   1      220.28      278.58      7.34 o 
   1   3   1      212.50      213.64      5.49 o 
   2   3   1     1168.46     1267.80     23.39 o 
   3   3   1        9.08        7.20      4.86 o 
   4   3   1       42.92       36.58      9.97 o 
   5   3   1        1.91       13.71     17.28 o 
   6   3   1        0.22      -15.57     21.40 o 
  -6   4   1        2.55       -3.90     21.70 o 
  -5   4   1     1351.65     1351.22     59.99 o 
  -4   4   1      262.68      291.76     14.46 o 
  -3   4   1     1848.44     1988.80     39.17 o 
  -2   4   1     1746.88     1802.56     31.96 o 
  -1   4   1      436.74      475.34      9.65 o 
   0   4   1     1041.30      999.15     17.47 o 
   1   4   1     7034.61     7329.98    121.53 o 
   2   4   1     3192.97     3212.10     55.02 o 
   3   4   1        1.86        4.42      4.97 o 
   4   4   1     1747.67     1605.33     42.25 o 
   5   4   1       19.62       28.22     17.04 o 
   6   4   1        2.39       17.05     22.13 o 
  -6   5   1       27.84      -12.15     28.53 o 
  -5   5   1      301.34      273.24     26.03 o 
  -4   5   1       91.84       97.09     10.46 o 
  -3   5   1     3895.15     3853.81     67.00 o 
  -2   5   1     2750.59     2945.32     50.60 o 
  -1   5   1     1716.71     1642.24     28.45 o 
   0   5   1    13946.39    13569.44    209.29 o 
   1   5   1     2503.19     2544.29     41.80 o 
   2   5   1      666.94      715.29     14.60 o 
   3   5   1     3202.88     3292.19     57.73 o 
   4   5   1     2686.97     2735.19     65.69 o 
   5   5   1      131.69      133.80     21.06 o 
  -6   6   1        1.29       10.81     21.11 o 
  -5   6   1      141.85      163.33     22.44 o 
  -4   6   1     1198.40     1183.66     32.32 o 
  -3   6   1      262.09      295.34     10.03 o 
  -2   6   1     6785.70     6721.19    112.11 o 
  -1   6   1    11815.73    11389.39    188.09 o 
   0   6   1     3320.70     3441.12     54.33 o 
   1   6   1    19726.09    19399.70    285.53 o 
   2   6   1     1483.69     1470.49     26.82 o 
   3   6   1     1042.51     1087.89     22.31 o 
   4   6   1     1542.97     1494.14     40.25 o 
   5   6   1       95.50      141.38     22.74 o 
  -5   7   1      116.11      125.80     28.03 o 
  -4   7   1       23.37       27.27      9.30 o 
  -3   7   1      294.70      316.04     10.35 o 
  -2   7   1     1012.39     1031.18     19.85 o 
  -1   7   1     2199.33     2363.89     40.66 o 
   0   7   1     3985.22     3949.64     62.24 o 
   1   7   1     2403.72     2530.43     38.78 o 
   2   7   1     5454.75     5697.47     95.78 o 
   3   7   1      132.37      141.06      7.23 o 
   4   7   1      793.00      843.64     27.20 o 
   5   7   1        2.01        5.63     18.58 o 
  -5   8   1      950.02      921.98     46.39 o 
  -4   8   1       86.39      113.29     21.20 o 
  -3   8   1     1879.45     1860.60     34.67 o 
  -2   8   1     1363.57     1363.25     25.42 o 
  -1   8   1      778.40      781.90     15.15 o 
   0   8   1      547.32      455.76      9.12 o 
   1   8   1     7808.62     8021.36    128.92 o 
   2   8   1     1065.33     1059.42     20.48 o 
   3   8   1     1828.57     1887.31     35.23 o 
   4   8   1      401.09      480.44     36.57 o 
   5   8   1        9.54        1.66     17.17 o 
  -5   9   1       57.28       56.55     18.88 o 
  -4   9   1       11.92       -9.12     10.29 o 
  -3   9   1      493.17      526.83     14.01 o 
  -2   9   1     2156.19     2287.24     40.50 o 
  -1   9   1      412.17      455.92     10.35 o 
   0   9   1     4993.13     4678.96     84.02 o 
   1   9   1      719.69      626.27     11.41 o 
   2   9   1     1834.00     1866.19     33.69 o 
   3   9   1     1107.95     1080.99     22.52 o 
   4   9   1       84.34      109.72     11.72 o 
   5   9   1       66.56       41.07     20.53 o 
  -5  10   1       27.70       19.60     26.66 o 
  -4  10   1      317.88      318.12     13.35 o 
  -3  10   1      118.76      132.39      7.72 o 
  -2  10   1      209.65      193.42      7.13 o 
  -1  10   1     1437.21     1472.53     24.92 o 
   0  10   1     1237.17     1112.82     24.76 o 
   1  10   1     1952.55     2024.56     39.19 o 
   2  10   1      117.98      114.87      6.02 o 
   3  10   1      289.63      308.47     10.55 o 
   4  10   1        0.07       -6.38      9.69 o 
   5  10   1       81.27       76.14     32.26 o 
  -5  11   1       10.03       -1.69     28.82 o 
  -4  11   1        4.60       -5.51     10.54 o 
  -3  11   1      277.95      289.30     11.44 o 
  -2  11   1      533.75      526.13     13.09 o 
  -1  11   1     1169.13     1113.09     27.30 o 
   0  11   1      665.11      614.33     17.65 o 
   1  11   1      459.13      459.62     13.11 o 
   2  11   1      346.53      348.25      9.06 o 
   3  11   1       22.99       48.01      7.20 o 
   4  11   1       47.41       50.96     13.19 o 
   5  11   1       21.82      -13.24     25.79 o 
  -5  12   1       30.84       29.52     30.16 o 
  -4  12   1      147.51      161.03     14.57 o 
  -3  12   1       81.69       65.96      7.95 o 
  -2  12   1     5406.27     5378.01     97.83 o 
  -1  12   1     1739.11     1677.20     29.16 o 
   0  12   1     3900.07     3734.04     73.83 o 
   1  12   1     4006.24     3830.51     70.00 o 
   2  12   1       94.89       93.64      6.12 o 
   3  12   1      724.10      751.06     16.83 o 
   4  12   1      402.28      373.03     21.08 o 
   5  12   1        1.99       33.08     28.36 o 
  -5  13   1        5.48      -24.15     25.44 o 
  -4  13   1      292.33      308.23     18.06 o 
  -3  13   1      230.40      246.85     11.75 o 
  -2  13   1       38.05       40.76      6.50 o 
  -1  13   1      740.51      715.75     16.04 o 
   0  13   1       84.01       91.13      6.69 o 
   1  13   1     1130.42     1072.08     24.76 o 
   2  13   1     1651.18     1589.28     28.44 o 
   3  13   1       12.84       19.04      6.03 o 
   4  13   1       33.01       71.22     19.15 o 
   5  13   1       23.67       45.33     32.44 o 
  -4  14   1       35.04       33.36     16.58 o 
  -3  14   1        1.17       11.89      8.34 o 
  -2  14   1       37.69       45.80      6.43 o 
  -1  14   1     3076.47     2969.53     52.52 o 
   0  14   1      187.93      223.50      9.66 o 
   1  14   1     2363.12     2318.37     48.39 o 
   2  14   1     1628.03     1539.11     29.88 o 
   3  14   1     1052.01     1050.20     21.75 o 
   4  14   1       26.42       44.74     13.89 o 
   5  14   1       41.09       55.14     33.49 o 
  -4  15   1       62.94       73.52     16.60 o 
  -3  15   1      671.11      662.45     22.44 o 
  -2  15   1     2152.41     2160.99     40.54 o 
  -1  15   1      641.86      637.35     15.79 o 
   0  15   1     3663.82     3546.59     71.54 o 
   1  15   1     1412.09     1279.03     29.46 o 
   2  15   1      621.54      646.01     19.02 o 
   3  15   1     1171.07     1123.37     34.99 o 
   4  15   1       14.63        8.03     13.31 o 
  -4  16   1      275.82      240.44     31.39 o 
  -3  16   1        2.75       -8.39      7.36 o 
  -2  16   1     1956.87     1898.81     36.73 o 
  -1  16   1      862.10      845.97     22.40 o 
   0  16   1      283.10      290.57     13.09 o 
   1  16   1     2404.74     2293.60     48.69 o 
   2  16   1      308.44      271.21     14.21 o 
   3  16   1      175.16      213.33     16.24 o 
   4  16   1       77.98      138.39     17.17 o 
  -4  17   1        0.52      -30.11     24.45 o 
  -3  17   1       59.83       57.19     13.48 o 
  -2  17   1       21.17       19.94      7.01 o 
  -1  17   1        1.83       -6.16      6.90 o 
   0  17   1      120.98      116.64      9.07 o 
   1  17   1      132.94      160.17     14.05 o 
   2  17   1       60.61       53.45      9.52 o 
   3  17   1      127.29      132.55     17.41 o 
   4  17   1      257.41      251.30     19.92 o 
  -4  18   1        9.60        7.76     27.25 o 
  -3  18   1       23.88       24.64      9.03 o 
  -2  18   1      829.03      811.83     20.43 o 
  -1  18   1      447.99      459.31     16.74 o 
   0  18   1     1015.71      974.82     25.28 o 
   1  18   1       98.00       78.05      9.07 o 
   2  18   1        0.60       23.00      9.13 o 
   3  18   1        0.87      -18.43     12.29 o 
   4  18   1      127.56      139.32     18.31 o 
  -4  19   1      227.83      257.13     38.27 o 
  -3  19   1       22.31       19.92     11.22 o 
  -2  19   1       40.29       40.79     15.83 o 
  -1  19   1      218.88      230.61     12.44 o 
   0  19   1      120.38      120.93     10.20 o 
   1  19   1      692.39      608.89     19.45 o 
   2  19   1       79.28       84.93     10.63 o 
   3  19   1      113.88      113.23     15.61 o 
   4  19   1        1.61      -23.99     15.99 o 
  -4  20   1        8.65       49.94     31.21 o 
  -3  20   1        3.80        0.50      9.68 o 
  -2  20   1      446.34      416.01     20.87 o 
  -1  20   1      168.89      150.88     11.69 o 
   0  20   1      179.73      175.41     11.65 o 
   1  20   1       21.27       24.61      9.06 o 
   2  20   1       43.43       43.49     10.55 o 
   3  20   1      258.98      262.47     29.34 o 
  -3  21   1       19.04       15.10     11.99 o 
  -2  21   1        3.09        5.07     10.11 o 
  -1  21   1       54.44       51.80     10.24 o 
   0  21   1       18.37       18.37      9.10 o 
   1  21   1        0.28       -9.04     13.75 o 
   2  21   1       49.55       41.55     11.05 o 
   3  21   1       33.76       50.16     14.97 o 
  -3  22   1      247.27      227.98     16.80 o 
  -2  22   1      147.69      165.31     14.26 o 
  -1  22   1       28.72       36.31     10.76 o 
   0  22   1      112.19       97.82     11.65 o 
   1  22   1        6.65       -0.50      9.66 o 
   2  22   1        3.17       13.70     11.22 o 
   3  22   1        2.37       32.70     15.77 o 
  -3  23   1        1.41       -0.59     13.37 o 
  -2  23   1       77.67       81.73     13.07 o 
  -1  23   1        6.70        8.72     11.07 o 
   0  23   1      168.53      184.18     17.07 o 
   1  23   1        6.36       -4.17     10.30 o 
   2  23   1      309.85      307.03     18.59 o 
  -2  24   1      130.68       90.99     14.25 o 
  -1  24   1       67.11       47.90     12.62 o 
   0  24   1       17.06       17.06     11.71 o 
   1  24   1        1.04       -0.09     11.36 o 
   2  24   1       18.41        1.38     12.24 o 
  -2  25   1        9.23       -6.06     12.94 o 
  -1  25   1       33.99       19.73     12.62 o 
   0  25   1       46.86       37.96     12.56 o 
   1  25   1      309.80      286.28     17.32 o 
  -1  26   1        8.37      -18.49     12.33 o 
   0  26   1       36.70       52.40     16.98 o 
   1  26   1       10.33       10.66     12.57 o 
  -6   0   2       27.97       -2.10     31.56 o 
  -5   0   2      250.86      279.65     35.24 o 
  -4   0   2      814.68      907.28     39.30 o 
  -3   0   2    15044.43    15091.79    353.01 o 
  -2   0   2     4850.61     5158.31    122.51 o 
  -1   0   2     5023.76     5054.61    191.84 o 
   0   0   2     6089.46     6354.48    170.85 o 
   1   0   2    19210.82    18468.28    865.96 o 
   2   0   2    18984.80    18733.84    437.39 o 
   3   0   2     2695.03     2761.66     91.64 o 
   4   0   2      931.64      865.66     39.38 o 
   5   0   2      202.31      146.10     20.85 o 
   6   0   2       13.54       72.70     35.07 o 
  -6   1   2        3.17       -9.39     20.90 o 
  -5   1   2      319.29      300.48     36.76 o 
  -4   1   2       23.39       17.20      9.21 o 
  -3   1   2      512.65      559.00     13.77 o 
  -2   1   2      118.47      152.84      5.43 o 
  -1   1   2    79054.94    57394.56   1175.85 o 
   0   1   2     8846.11     8896.24    168.46 o 
   1   1   2    10584.38    10628.03    225.94 o 
   2   1   2      867.81      936.52     18.23 o 
   3   1   2      698.09      747.78     22.94 o 
   4   1   2     2561.52     2414.65     59.88 o 
   5   1   2       65.40       62.28     12.97 o 
   6   1   2        3.48       23.24     21.90 o 
  -6   2   2        5.45        1.57     24.04 o 
  -5   2   2        4.45       -2.42     15.95 o 
  -4   2   2      579.35      551.75     20.56 o 
  -3   2   2     1026.59      975.76     20.29 o 
  -2   2   2     1292.37     1376.02     26.85 o 
  -1   2   2     4599.68     4849.03    101.29 o 
   0   2   2     1720.13     1762.99     34.49 o 
   1   2   2    13002.10    12892.64    269.47 o 
   2   2   2     1153.47     1058.03     20.07 o 
   3   2   2      215.56      209.66     17.67 o 
   4   2   2       29.29       36.67     10.40 o 
   5   2   2      410.29      376.17     19.87 o 
  -6   3   2      186.06      201.05     27.96 o 
  -5   3   2       66.40       75.69     19.81 o 
  -4   3   2      991.19     1012.59     29.63 o 
  -3   3   2      101.35      103.13      7.77 o 
  -2   3   2    15313.59    15073.04    248.89 o 
  -1   3   2     2678.99     3139.14     52.96 o 
   0   3   2     5807.00     5902.65    103.67 o 
   1   3   2    44785.50    40595.82    744.44 o 
   2   3   2     2913.68     3024.53     51.90 o 
   3   3   2     8201.34     8197.05    154.56 o 
   4   3   2      103.77       95.08     12.02 o 
   5   3   2      182.70      172.13     15.72 o 
  -6   4   2       51.86       78.55     44.69 o 
  -5   4   2       22.94       23.99     14.42 o 
  -4   4   2     4408.70     4291.03     95.26 o 
  -3   4   2       66.03       66.37      5.72 o 
  -2   4   2       82.09       94.99      4.97 o 
  -1   4   2     9156.51     9167.34    151.13 o 
   0   4   2     9707.94     9706.87    169.54 o 
   1   4   2    13145.94    13313.42    218.80 o 
   2   4   2     1104.15     1210.35     22.61 o 
   3   4   2     1387.03     1364.78     30.52 o 
   4   4   2        4.47        0.24      9.27 o 
   5   4   2      482.10      466.74     22.32 o 
  -6   5   2        3.03       28.18     20.88 o 
  -5   5   2        7.75       30.06     13.99 o 
  -4   5   2     1290.42     1251.48     34.00 o 
  -3   5   2     3150.49     3250.18     57.08 o 
  -2   5   2     1235.65     1211.96     22.76 o 
  -1   5   2    13035.79    12589.59    207.39 o 
   0   5   2     9290.67     9186.18    160.97 o 
   1   5   2     1090.98     1217.67     23.99 o 
   2   5   2     4299.32     4327.28     73.41 o 
   3   5   2      521.75      501.00     15.44 o 
   4   5   2      113.60      115.92     12.09 o 
   5   5   2      194.79      201.10     18.77 o 
  -6   6   2        1.23       -1.35     20.90 o 
  -5   6   2       10.19        8.44     14.01 o 
  -4   6   2      135.43      164.29     13.17 o 
  -3   6   2     7025.54     6931.72    116.88 o 
  -2   6   2     8404.65     8345.31    139.14 o 
  -1   6   2     2942.70     3031.72     51.58 o 
   0   6   2     1689.93     1629.49     30.36 o 
   1   6   2     7949.60     8110.03    134.29 o 
   2   6   2    11493.39    11884.51    196.69 o 
   3   6   2       84.70       96.43      7.96 o 
   4   6   2      466.09      485.90     20.44 o 
   5   6   2       50.52       51.20     15.78 o 
  -5   7   2      730.54      746.30     32.12 o 
  -4   7   2        0.42        5.94      8.99 o 
  -3   7   2      527.98      503.95     14.87 o 
  -2   7   2      800.37      885.35     17.80 o 
  -1   7   2    22064.32    21386.18    351.61 o 
   0   7   2    11334.30    10872.47    168.87 o 
   1   7   2     2314.63     2264.89     43.15 o 
   2   7   2      240.59      234.81      6.52 o 
   3   7   2      558.28      565.24     16.76 o 
   4   7   2     1689.92     1689.29     44.63 o 
   5   7   2      222.31      219.12     19.72 o 
  -5   8   2      275.84      287.95     20.67 o 
  -4   8   2      417.16      441.89     18.23 o 
  -3   8   2     1535.86     1546.13     29.62 o 
  -2   8   2     9895.22     9934.33    165.28 o 
  -1   8   2       88.20       70.43      4.10 o 
   0   8   2     2851.73     2961.32     47.69 o 
   1   8   2     1660.62     1670.00     29.71 o 
   2   8   2     2642.41     2541.09     39.70 o 
   3   8   2     1272.11     1271.99     29.20 o 
   4   8   2       34.30       45.35     10.88 o 
   5   8   2      316.20      341.81     22.85 o 
  -5   9   2      100.21      113.70     16.16 o 
  -4   9   2      446.65      453.45     19.12 o 
  -3   9   2      920.01      921.42     20.04 o 
  -2   9   2     2852.43     2856.15     49.95 o 
  -1   9   2      589.47      669.25     14.05 o 
   0   9   2     3082.51     2938.26     49.97 o 
   1   9   2    10317.09    10639.74    176.77 o 
   2   9   2     2222.36     2167.53     34.52 o 
   3   9   2     2031.53     2073.86     43.72 o 
   4   9   2       65.07       70.09     11.63 o 
   5   9   2      147.02      135.31     17.88 o 
  -5  10   2        0.53       15.38     17.51 o 
  -4  10   2     2739.59     2784.36     64.73 o 
  -3  10   2       12.95       13.79      7.11 o 
  -2  10   2      578.71      590.13     13.81 o 
  -1  10   2     4362.80     4253.13     71.74 o 
   0  10   2     6088.11     5903.12     87.93 o 
   1  10   2     3600.34     3597.16     61.61 o 
   2  10   2     1226.63     1130.43     19.75 o 
   3  10   2     2651.00     2662.68     54.22 o 
   4  10   2      249.20      267.69     17.06 o 
   5  10   2      355.63      352.35     28.92 o 
  -5  11   2       20.44       33.72     19.94 o 
  -4  11   2     2248.97     2245.20     73.40 o 
  -3  11   2     1200.25     1179.99     24.67 o 
  -2  11   2     4797.57     4627.24     79.24 o 
  -1  11   2      472.28      414.19     17.09 o 
   0  11   2     5364.28     5155.30     82.09 o 
   1  11   2     1392.78     1393.85     25.90 o 
   2  11   2     8908.61     8555.66    143.28 o 
   3  11   2      432.23      493.29     21.09 o 
   4  11   2      196.03      195.86     16.79 o 
   5  11   2      564.51      555.93     34.45 o 
  -5  12   2       17.88       27.72     29.35 o 
  -4  12   2       17.43       45.62     12.46 o 
  -3  12   2      697.43      707.40     19.15 o 
  -2  12   2     4243.20     4196.82     77.55 o 
  -1  12   2       40.54       50.95      4.65 o 
   0  12   2     5282.39     4864.61     95.09 o 
   1  12   2     1947.00     1919.82     37.16 o 
   2  12   2      711.52      717.22     17.79 o 
   3  12   2        1.85       10.54      8.58 o 
   4  12   2       47.40       49.36     14.27 o 
   5  12   2        5.58       13.62     18.98 o 
  -5  13   2      408.46      427.88     30.58 o 
  -4  13   2       20.66       12.55     12.10 o 
  -3  13   2      410.32      418.89     17.53 o 
  -2  13   2       58.01       63.87      6.67 o 
  -1  13   2     4146.27     4160.50     71.73 o 
   0  13   2     6373.70     6175.23    120.03 o 
   1  13   2      109.16      113.09      7.56 o 
   2  13   2       60.03       65.86      6.60 o 
   3  13   2      907.53      913.27     48.46 o 
   4  13   2      986.54      977.36     36.10 o 
   5  13   2       52.48       53.24     20.84 o 
  -5  14   2       89.71       79.68     20.81 o 
  -4  14   2      280.15      295.81     26.28 o 
  -3  14   2      774.26      840.31     24.12 o 
  -2  14   2     2275.78     2263.80     54.77 o 
  -1  14   2      573.48      564.34     20.04 o 
   0  14   2       27.66       23.78      5.85 o 
   1  14   2      243.13      210.93      9.73 o 
   2  14   2     1816.87     1836.38     40.40 o 
   3  14   2       64.90       79.41     10.70 o 
   4  14   2       53.38       69.37     14.72 o 
   5  14   2      105.97      141.28     23.61 o 
  -5  15   2       68.45       59.86     31.80 o 
  -4  15   2       10.80       25.61     17.10 o 
  -3  15   2       44.90       41.02      9.81 o 
  -2  15   2       63.55       71.24      7.70 o 
  -1  15   2     3732.49     3637.22     63.96 o 
   0  15   2     1356.44     1314.22     30.10 o 
   1  15   2       15.39       36.64      7.17 o 
   2  15   2       46.98       69.88      8.33 o 
   3  15   2      307.24      300.66     17.94 o 
   4  15   2      715.10      791.23     40.18 o 
  -4  16   2      634.24      702.20     39.30 o 
  -3  16   2      473.33      515.95     19.19 o 
  -2  16   2       11.88       36.88      7.45 o 
  -1  16   2      549.80      548.68     14.99 o 
   0  16   2       15.17       32.56      9.09 o 
   1  16   2     2389.21     2208.07     47.13 o 
   2  16   2     1401.36     1345.07     32.01 o 
   3  16   2      255.78      311.79     38.03 o 
   4  16   2      159.07      198.74     57.35 o 
  -4  17   2      397.62      397.55     27.49 o 
  -3  17   2      306.96      315.46     13.77 o 
  -2  17   2     1531.96     1534.02     36.05 o 
  -1  17   2     1086.23     1078.24     23.62 o 
   0  17   2      421.17      422.84     15.29 o 
   1  17   2      380.53      378.26     14.56 o 
   2  17   2     1287.51     1126.76     48.20 o 
   3  17   2      371.09      397.59     22.93 o 
   4  17   2       20.18       30.68     19.05 o 
  -4  18   2      105.73      111.62     15.00 o 
  -3  18   2      303.18      345.32     14.44 o 
  -2  18   2      497.08      486.65     15.92 o 
  -1  18   2      735.52      761.30     22.12 o 
   0  18   2     1227.70     1157.41     28.87 o 
   1  18   2     2790.97     2637.01     56.28 o 
   2  18   2        9.47       17.40      8.64 o 
   3  18   2       19.29       30.71     13.51 o 
   4  18   2       86.99       97.10     23.10 o 
  -4  19   2       11.48        8.80     18.00 o 
  -3  19   2        6.00       -8.70      9.46 o 
  -2  19   2       82.60      125.89     12.45 o 
  -1  19   2      623.52      642.74     20.68 o 
   0  19   2      429.17      461.73     16.80 o 
   1  19   2      102.03      117.03     10.47 o 
   2  19   2       42.05       41.17     10.14 o 
   3  19   2      528.69      507.13     38.30 o 
   4  19   2      268.79      264.30     62.11 o 
  -4  20   2       43.80       54.32     31.62 o 
  -3  20   2      389.17      405.86     17.97 o 
  -2  20   2       18.08       10.33      8.70 o 
  -1  20   2       94.73      117.64     12.42 o 
   0  20   2      104.68       89.38     10.44 o 
   1  20   2      528.94      460.75     17.52 o 
   2  20   2     1324.10     1380.48     34.89 o 
   3  20   2        0.63        0.97     14.41 o 
  -3  21   2      143.94      146.37     13.95 o 
  -2  21   2       63.32       55.19     12.06 o 
  -1  21   2     2180.50     2176.39     49.58 o 
   0  21   2      197.70      199.61     16.38 o 
   1  21   2      438.66      420.57     17.27 o 
   2  21   2      260.11      263.84     15.01 o 
   3  21   2       31.11       28.12     15.50 o 
  -3  22   2      312.79      328.85     17.69 o 
  -2  22   2        6.67        2.15     11.65 o 
  -1  22   2        0.41       -5.47      9.99 o 
   0  22   2       14.48        9.85     13.61 o 
   1  22   2      588.10      565.81     20.70 o 
   2  22   2      548.68      568.67     25.93 o 
   3  22   2        6.96        3.33     16.80 o 
  -3  23   2        1.65      -10.00     14.72 o 
  -2  23   2      197.20      218.88     15.75 o 
  -1  23   2      287.63      340.83     17.68 o 
   0  23   2      110.84      111.57     13.64 o 
   1  23   2      155.28      157.56     14.09 o 
   2  23   2       71.46       75.85     12.94 o 
  -2  24   2      238.63      244.85     19.96 o 
  -1  24   2      176.12      203.71     21.74 o 
   0  24   2      354.43      332.28     17.59 o 
   1  24   2      491.27      443.12     19.98 o 
   2  24   2       11.02       11.81     14.60 o 
  -1  25   2       12.11       24.24     13.29 o 
   0  25   2      109.14      106.51     14.28 o 
   1  25   2      118.30      142.04     15.00 o 
   0  26   2        1.84       20.19     12.54 o 
  -6   1   3      551.67      452.04     35.10 o 
  -5   1   3      120.69      153.75     15.24 o 
  -4   1   3     3264.50     3130.71     80.79 o 
  -3   1   3      583.42      636.76     20.24 o 
  -2   1   3     4442.97     4545.83     97.26 o 
  -1   1   3     5230.77     5437.74    126.74 o 
   0   1   3     2459.31     2710.21     67.75 o 
   1   1   3      289.64      344.90     16.52 o 
   2   1   3     9240.13     9492.14    176.30 o 
   3   1   3     1277.83     1242.17     33.85 o 
   4   1   3       11.99       11.05      9.88 o 
   5   1   3      280.29      234.72     18.26 o 
  -6   2   3      123.89      123.48     24.95 o 
  -5   2   3       95.37      100.32     13.81 o 
  -4   2   3       10.89       18.89      9.44 o 
  -3   2   3     2315.06     2289.84     53.40 o 
  -2   2   3     7486.98     7761.14    142.79 o 
  -1   2   3    12546.36    12604.15    229.82 o 
   0   2   3     4313.34     4197.90    130.55 o 
   1   2   3      829.15      840.65     18.06 o 
   2   2   3      140.06      171.96      7.36 o 
   3   2   3      457.47      464.88     18.28 o 
   4   2   3      318.05      322.11     17.02 o 
   5   2   3      493.66      533.10     28.84 o 
  -6   3   3       15.59       -3.19     26.31 o 
  -5   3   3       37.48       32.32     12.48 o 
  -4   3   3       37.96       50.34     10.46 o 
  -3   3   3      832.27      828.77     24.08 o 
  -2   3   3     1528.32     1654.76     33.37 o 
  -1   3   3     2601.08     2523.51     43.26 o 
   0   3   3     2227.89     2290.02     57.25 o 
   1   3   3     1673.05     1721.48     34.09 o 
   2   3   3     4146.98     4519.62     85.88 o 
   3   3   3        1.78        9.40      7.49 o 
   4   3   3      105.81      131.14     16.66 o 
   5   3   3       55.87       42.29     16.26 o 
  -6   4   3        0.44       -6.41     21.51 o 
  -5   4   3       95.52       86.49     13.66 o 
  -4   4   3       61.80       55.39     10.65 o 
  -3   4   3      122.55      127.29      9.78 o 
  -2   4   3     1614.73     1665.88     30.08 o 
  -1   4   3        2.42        4.06      2.39 o 
   0   4   3      691.04      680.82     14.53 o 
   1   4   3      593.34      653.97     12.91 o 
   2   4   3      732.99      780.90     18.39 o 
   3   4   3     1716.51     1707.11     43.50 o 
   4   4   3      263.49      270.08     15.89 o 
   5   4   3      919.27      890.02     32.33 o 
  -6   5   3      350.78      355.87     32.37 o 
  -5   5   3        0.59       -0.27     11.74 o 
  -4   5   3     1566.31     1543.80     40.34 o 
  -3   5   3     2302.64     2242.90     52.26 o 
  -2   5   3      123.30      139.18      5.54 o 
  -1   5   3     5049.00     5256.08     88.05 o 
   0   5   3    15942.03    15430.89    268.48 o 
   1   5   3     1372.35     1414.49     25.28 o 
   2   5   3     9347.61     9432.52    156.64 o 
   3   5   3     5592.59     5343.56    118.97 o 
   4   5   3       59.18       53.31     11.41 o 
   5   5   3      424.80      394.42     21.72 o 
  -6   6   3        2.08       12.45     21.77 o 
  -5   6   3        4.30       -7.86     11.89 o 
  -4   6   3       47.87       73.60     10.48 o 
  -3   6   3       18.27       29.42      5.87 o 
  -2   6   3      362.81      380.29      9.86 o 
  -1   6   3     1896.20     1908.77     33.74 o 
   0   6   3       46.27       52.42      3.69 o 
   1   6   3     9734.55    10071.12    166.45 o 
   2   6   3      764.39      751.15     15.71 o 
   3   6   3      296.78      324.52     14.85 o 
   4   6   3      141.45      149.97     16.32 o 
   5   6   3       15.81       30.91     14.07 o 
  -5   7   3      143.05      135.92     14.87 o 
  -4   7   3     1728.12     1627.75     41.91 o 
  -3   7   3     1019.60     1000.45     23.51 o 
  -2   7   3      829.05      819.68     16.97 o 
  -1   7   3       29.29       29.70      3.65 o 
   0   7   3      651.13      594.60     17.73 o 
   1   7   3       30.58       34.38      3.48 o 
   2   7   3      316.09      320.20      9.24 o 
   3   7   3      189.02      185.65     11.65 o 
   4   7   3       20.56       31.51     13.05 o 
   5   7   3        0.26        3.00     14.37 o 
  -5   8   3        3.92       17.33     14.01 o 
  -4   8   3       47.63       27.19     10.37 o 
  -3   8   3      744.86      766.64     19.72 o 
  -2   8   3     2796.46     2991.10     51.94 o 
  -1   8   3      370.92      394.79     10.10 o 
   0   8   3     5052.54     5036.19     90.28 o 
   1   8   3       77.18       81.45      5.20 o 
   2   8   3       17.30       29.99      4.39 o 
   3   8   3       15.36       13.30      8.41 o 
   4   8   3      280.86      278.69     16.31 o 
   5   8   3       21.24       11.11     13.97 o 
  -5   9   3        1.10       -2.88     13.96 o 
  -4   9   3      123.70      136.89     12.26 o 
  -3   9   3     1810.78     1773.26     37.47 o 
  -2   9   3        1.41        4.75      4.50 o 
  -1   9   3     6262.46     6097.78    109.27 o 
   0   9   3    12654.31    12382.88    192.49 o 
   1   9   3     1667.49     1667.00     30.08 o 
   2   9   3     7947.23     7945.12    133.02 o 
   3   9   3      733.25      758.79     24.54 o 
   4   9   3      285.38      335.41     18.17 o 
   5   9   3      178.67      156.39     17.56 o 
  -5  10   3        9.19        5.17     18.43 o 
  -4  10   3        0.44       -3.10      9.87 o 
  -3  10   3       11.50        7.49      6.44 o 
  -2  10   3       95.68       94.95      6.17 o 
  -1  10   3       18.91        9.48      4.27 o 
   0  10   3       64.01       58.86      4.19 o 
   1  10   3     1466.97     1423.63     26.34 o 
   2  10   3      378.78      358.86     10.61 o 
   3  10   3      613.83      603.87     21.58 o 
   4  10   3       57.60       52.89     11.96 o 
   5  10   3      253.99      216.98     21.30 o 
  -5  11   3       48.96       40.76     19.91 o 
  -4  11   3      194.78      193.41     16.04 o 
  -3  11   3      661.74      639.97     18.23 o 
  -2  11   3       62.98       71.67      6.26 o 
  -1  11   3     1222.82     1219.04     25.38 o 
   0  11   3     2306.61     2098.22     33.36 o 
   1  11   3       70.42       60.88      4.84 o 
   2  11   3     1848.34     1937.93     35.82 o 
   3  11   3      585.52      599.80     20.70 o 
   4  11   3      473.04      490.87     25.04 o 
   5  11   3      105.33      117.02     20.03 o 
  -5  12   3       32.35       26.94     19.53 o 
  -4  12   3       37.25       30.82     12.35 o 
  -3  12   3      221.96      198.96     11.64 o 
  -2  12   3      316.85      344.42     12.02 o 
  -1  12   3      194.77      206.77     13.63 o 
   0  12   3      548.71      530.99     12.16 o 
   1  12   3     5035.80     4841.26     88.22 o 
   2  12   3      240.78      238.32      9.68 o 
   3  12   3      810.11      869.58     25.97 o 
   4  12   3        3.14        1.21     13.32 o 
   5  12   3       13.87       -3.09     17.11 o 
  -5  13   3        0.53       20.98     19.29 o 
  -4  13   3       13.79       27.65     12.89 o 
  -3  13   3     1674.55     1683.45     40.87 o 
  -2  13   3      691.28      740.22     18.93 o 
  -1  13   3     3771.69     3824.88     76.74 o 
   0  13   3      110.20       97.96      6.33 o 
   1  13   3     1342.16     1289.15     26.90 o 
   2  13   3      331.76      307.78     11.41 o 
   3  13   3      228.63      218.36     23.71 o 
   4  13   3       12.60       13.15     14.05 o 
   5  13   3      108.32      109.92     20.42 o 
  -5  14   3       76.28       62.51     20.65 o 
  -4  14   3      258.88      259.53     18.83 o 
  -3  14   3      243.53      274.04     19.62 o 
  -2  14   3      541.51      539.08     25.11 o 
  -1  14   3     1291.85     1238.17     25.29 o 
   0  14   3       56.74       68.71      6.30 o 
   1  14   3        2.70        5.64      6.19 o 
   2  14   3      271.97      261.39     16.57 o 
   3  14   3       12.93        1.91      9.39 o 
   4  14   3      194.11      187.50     18.74 o 
  -5  15   3        0.94      -15.93     28.41 o 
  -4  15   3        7.45        1.46     16.92 o 
  -3  15   3      797.62      844.54     28.06 o 
  -2  15   3      988.11     1038.42     41.65 o 
  -1  15   3     1145.93     1131.56     24.10 o 
   0  15   3     6252.15     5940.58    116.56 o 
   1  15   3        7.50       21.66      6.85 o 
   2  15   3     2053.24     2089.38     45.66 o 
   3  15   3      353.74      380.08     24.29 o 
   4  15   3        4.56       17.77     18.28 o 
  -4  16   3        1.89        3.79     18.76 o 
  -3  16   3       24.80       20.39     11.10 o 
  -2  16   3       74.76       82.32      8.32 o 
  -1  16   3        0.52        1.09      6.33 o 
   0  16   3      292.31      281.47     15.00 o 
   1  16   3      435.40      451.93     15.89 o 
   2  16   3      647.48      591.86     23.35 o 
   3  16   3        1.12       -0.87     12.53 o 
   4  16   3      201.56      226.57     25.94 o 
  -4  17   3        7.96       20.64     19.15 o 
  -3  17   3        8.19       12.64     11.62 o 
  -2  17   3       38.14       63.11      8.37 o 
  -1  17   3        3.10       -4.80      6.84 o 
   0  17   3        3.04       -0.69      7.39 o 
   1  17   3      167.19      154.27     13.03 o 
   2  17   3       16.16        9.17     17.78 o 
   3  17   3       34.16       35.02     15.07 o 
   4  17   3      491.49      489.22     32.66 o 
  -4  18   3       57.80      115.73     22.32 o 
  -3  18   3       55.40       72.89     13.48 o 
  -2  18   3       16.51       22.27      8.62 o 
  -1  18   3      355.56      359.96     13.30 o 
   0  18   3      120.49      129.30     10.17 o 
   1  18   3      412.56      393.80     15.49 o 
   2  18   3       76.59       73.57     12.74 o 
   3  18   3      235.89      277.83     20.01 o 
   4  18   3       17.97       13.26     24.39 o 
  -4  19   3       67.89      105.25     20.16 o 
  -3  19   3      485.24      498.79     19.65 o 
  -2  19   3       91.59      110.43     10.58 o 
  -1  19   3     1396.50     1370.32     33.94 o 
   0  19   3        4.27       16.64      9.01 o 
   1  19   3      169.82      164.75     11.80 o 
   2  19   3        2.28      -14.62     11.50 o 
   3  19   3      343.46      298.46     20.95 o 
  -3  20   3       62.27       64.59     13.72 o 
  -2  20   3       78.67       79.26     10.51 o 
  -1  20   3       93.00       94.51     15.29 o 
   0  20   3       50.95       44.39      9.91 o 
   1  20   3       16.56        0.53      9.17 o 
   2  20   3        2.69       -6.30     11.82 o 
   3  20   3       35.77       33.82     15.97 o 
  -3  21   3        0.36       11.59     12.77 o 
  -2  21   3       55.10       37.52     10.25 o 
  -1  21   3      114.70      128.38     12.50 o 
   0  21   3      139.69      125.25     11.88 o 
   1  21   3       82.94      125.04     18.46 o 
   2  21   3       72.44       86.33     17.91 o 
   3  21   3       32.75       40.19     21.94 o 
  -3  22   3      209.98      240.02     16.38 o 
  -2  22   3       10.06        2.94     14.42 o 
  -1  22   3      164.31      189.67     15.18 o 
   0  22   3       27.10       22.15     10.53 o 
   1  22   3      155.80      161.16     13.62 o 
   2  22   3       21.73       13.95     14.13 o 
   3  22   3        0.37       13.41     15.98 o 
  -2  23   3       77.03       89.78     14.52 o 
  -1  23   3      156.78      140.85     14.55 o 
   0  23   3        2.66        8.99     11.04 o 
   1  23   3       94.82      114.75     18.09 o 
   2  23   3       36.50        7.63     19.77 o 
  -2  24   3       25.65       25.72     14.14 o 
  -1  24   3      122.85      136.30     14.92 o 
   0  24   3      122.31      135.93     14.07 o 
   1  24   3       71.93       76.15     13.49 o 
   2  24   3       14.38        3.93     15.10 o 
  -1  25   3       82.51       67.37     14.53 o 
   0  25   3       13.24       13.71     12.48 o 
   1  25   3       41.84       21.10     13.45 o 
  -6   0   4       19.23       18.55     32.09 o 
  -5   0   4      222.93      273.75     25.70 o 
  -4   0   4      135.31      161.15     18.76 o 
  -3   0   4       64.03       87.06     14.15 o 
  -2   0   4    27104.58    25409.89    741.86 o 
  -1   0   4    30509.96    29115.89    675.76 o 
   0   0   4     3765.31     3967.55     95.95 o 
   1   0   4       23.16       36.56      8.40 o 
   2   0   4      909.86      923.71     57.64 o 
   3   0   4     3934.67     3833.41    125.54 o 
   4   0   4      284.44      211.54     21.31 o 
   5   0   4       16.08       -3.37     24.62 o 
  -6   1   4        0.68      -12.50     20.32 o 
  -5   1   4      116.99      135.64     14.92 o 
  -4   1   4      955.34      905.72     28.52 o 
  -3   1   4     3895.45     3822.45     85.22 o 
  -2   1   4      490.95      538.18     17.56 o 
  -1   1   4       47.09       40.62      7.16 o 
   0   1   4     2282.33     2311.99     40.97 o 
   1   1   4    12841.86    12440.09    265.60 o 
   2   1   4        7.85       15.89      6.56 o 
   3   1   4     2335.18     2270.37     55.54 o 
   4   1   4        2.41       -8.03     10.07 o 
   5   1   4       77.09       78.57     15.49 o 
  -6   2   4       82.76       76.82     24.49 o 
  -5   2   4       10.90       30.71     12.75 o 
  -4   2   4       40.44       50.79     18.04 o 
  -3   2   4      405.86      379.32     15.94 o 
  -2   2   4     1692.65     1601.98     38.26 o 
  -1   2   4      816.94      758.99     15.20 o 
   0   2   4     7885.41     8010.94    133.40 o 
   1   2   4      568.75      625.91     12.50 o 
   2   2   4    10316.07    10120.72    217.41 o 
   3   2   4     3224.30     3023.93     71.25 o 
   4   2   4        1.77       -6.05     10.28 o 
   5   2   4        4.74       11.13     13.25 o 
  -6   3   4       65.79       59.46     22.52 o 
  -5   3   4      844.82      797.66     29.13 o 
  -4   3   4      110.36      142.30     12.97 o 
  -3   3   4     1044.32     1040.32     39.33 o 
  -2   3   4    13740.24    13570.25    282.00 o 
  -1   3   4       10.26       14.10      3.26 o 
   0   3   4    35868.79    31482.84    550.51 o 
   1   3   4      146.27      153.74      5.41 o 
   2   3   4     1155.58     1230.59     32.03 o 
   3   3   4     6108.27     6012.79    133.77 o 
   4   3   4     1858.81     1846.19     49.18 o 
   5   3   4      811.71      813.17     31.44 o 
  -6   4   4       22.27        3.47     21.72 o 
  -5   4   4        0.17       -1.86     12.70 o 
  -4   4   4      859.19      839.58     27.19 o 
  -3   4   4     1375.57     1380.17     35.84 o 
  -2   4   4     2295.14     2157.50     38.36 o 
  -1   4   4      141.92      139.24      7.30 o 
   0   4   4     5318.84     5225.43     88.00 o 
   1   4   4      257.65      295.16      6.82 o 
   2   4   4    10163.34     9888.97    208.04 o 
   3   4   4      466.05      459.97     18.40 o 
   4   4   4       92.46      113.56     13.17 o 
   5   4   4       42.11       15.47     13.77 o 
  -6   5   4       94.92       46.03     22.83 o 
  -5   5   4      193.11      185.43     18.18 o 
  -4   5   4      949.44      888.44     28.23 o 
  -3   5   4      687.43      700.35     22.25 o 
  -2   5   4     1178.09     1244.66     23.65 o 
  -1   5   4       20.87       14.52      3.87 o 
   0   5   4     6723.19     6534.19    108.84 o 
   1   5   4     8391.84     8788.69    140.53 o 
   2   5   4      346.91      372.07     11.92 o 
   3   5   4      214.76      239.53     13.87 o 
   4   5   4      184.59      164.49     14.45 o 
   5   5   4        1.78       11.69     14.04 o 
  -5   6   4      377.75      392.98     20.63 o 
  -4   6   4       97.46      106.77     12.31 o 
  -3   6   4        4.30       13.02      8.31 o 
  -2   6   4     6616.93     6826.04    127.37 o 
  -1   6   4    17279.99    16661.28    273.10 o 
   0   6   4     1444.57     1454.36     26.92 o 
   1   6   4     2333.00     2244.24     39.46 o 
   2   6   4      328.86      380.93     12.36 o 
   3   6   4      912.69      953.32     28.91 o 
   4   6   4      251.10      243.73     16.55 o 
   5   6   4       10.50       45.62     14.63 o 
  -5   7   4      631.71      591.82     24.76 o 
  -4   7   4      263.60      274.88     15.92 o 
  -3   7   4    11409.32    11076.50    232.73 o 
  -2   7   4     2480.09     2619.51     46.36 o 
  -1   7   4     5495.18     5466.60    118.85 o 
   0   7   4      182.70      177.45     12.03 o 
   1   7   4    12824.74    12347.71    224.92 o 
   2   7   4     2345.02     2409.17     48.50 o 
   3   7   4     2703.68     2678.03     63.96 o 
   4   7   4       24.36       36.85     11.79 o 
   5   7   4       39.54       62.14     15.45 o 
  -5   8   4      202.58      239.22     18.55 o 
  -4   8   4      610.37      627.43     22.96 o 
  -3   8   4       62.99       79.09      9.81 o 
  -2   8   4      232.89      244.01      8.73 o 
  -1   8   4     5830.80     5748.90    103.61 o 
   0   8   4     6107.81     6046.20    115.17 o 
   1   8   4       79.35       82.12      4.92 o 
   2   8   4     1678.33     1704.69     35.92 o 
   3   8   4     2336.98     2323.26     56.55 o 
   4   8   4       93.58       90.84     13.33 o 
   5   8   4      170.19      182.36     18.75 o 
  -5   9   4      147.40      160.73     19.20 o 
  -4   9   4       89.23       92.26     12.31 o 
  -3   9   4      180.22      185.50     12.47 o 
  -2   9   4      931.14      961.60     20.16 o 
  -1   9   4      812.17      861.55     19.23 o 
   0   9   4     3920.87     3904.50     71.27 o 
   1   9   4     1861.40     1775.41     35.46 o 
   2   9   4     4035.40     4083.42     79.18 o 
   3   9   4       14.69       17.16      9.08 o 
   4   9   4     1225.47     1242.39     45.37 o 
   5   9   4      164.64      199.07     44.21 o 
  -5  10   4       13.47       20.16     15.83 o 
  -4  10   4      379.78      398.84     18.70 o 
  -3  10   4      688.87      699.76     22.72 o 
  -2  10   4     1396.60     1411.67     27.69 o 
  -1  10   4     1517.82     1527.74     30.91 o 
   0  10   4     3937.16     3977.69     64.47 o 
   1  10   4     1571.73     1482.41     27.88 o 
   2  10   4     2213.85     2235.48     45.98 o 
   3  10   4       13.06       12.56      9.26 o 
   4  10   4      806.55      844.78     34.74 o 
   5  10   4       53.33       48.22     21.28 o 
  -5  11   4      361.99      393.39     24.47 o 
  -4  11   4      443.27      463.54     22.98 o 
  -3  11   4       35.08       30.45     12.79 o 
  -2  11   4     2504.23     2589.19     49.16 o 
  -1  11   4      242.74      248.15      8.99 o 
   0  11   4     5556.65     5425.98     86.91 o 
   1  11   4      888.85      871.20     18.33 o 
   2  11   4      350.73      350.73     16.99 o 
   3  11   4        8.00       25.04     10.96 o 
   4  11   4      420.50      467.62     25.02 o 
   5  11   4        7.27      -21.69     17.65 o 
  -5  12   4      183.33      211.17     20.74 o 
  -4  12   4       53.78       70.03     14.53 o 
  -3  12   4      417.12      442.96     20.83 o 
  -2  12   4     1066.73     1148.04     25.62 o 
  -1  12   4     4415.14     4460.43     88.43 o 
   0  12   4      120.29      135.36      6.62 o 
   1  12   4     2313.95     2153.35     41.89 o 
   2  12   4      648.41      655.36     20.56 o 
   3  12   4      156.97      199.44     15.88 o 
   4  12   4      113.63       99.42     16.81 o 
   5  12   4       25.16        8.92     18.76 o 
  -5  13   4      282.12      264.91     22.36 o 
  -4  13   4       10.09       -6.00     13.26 o 
  -3  13   4     4662.29     4740.88    116.36 o 
  -2  13   4       72.01      114.89     12.89 o 
  -1  13   4     2151.97     2155.30     45.89 o 
   0  13   4       41.65       53.31      6.12 o 
   1  13   4     2974.37     2895.77     55.09 o 
   2  13   4      885.95      980.05     26.99 o 
   3  13   4      112.03      124.45     16.41 o 
   4  13   4        3.60       -8.04     14.89 o 
  -5  14   4       39.80       32.33     22.69 o 
  -4  14   4      366.99      389.86     59.37 o 
  -3  14   4        2.70       17.51     14.15 o 
  -2  14   4       68.61       77.44      9.08 o 
  -1  14   4     3574.20     3625.13     85.47 o 
   0  14   4      894.41      900.05     20.02 o 
   1  14   4       11.52       12.21      6.59 o 
   2  14   4      477.83      460.05     18.02 o 
   3  14   4     2301.89     2241.80     63.78 o 
   4  14   4       49.92       50.61     16.59 o 
  -4  15   4       72.26       70.72     19.81 o 
  -3  15   4      133.85      162.34     19.64 o 
  -2  15   4        6.25       17.64      8.46 o 
  -1  15   4       81.68       85.26      7.92 o 
   0  15   4       73.59       80.13     12.89 o 
   1  15   4     2506.67     2496.64     52.85 o 
   2  15   4      744.78      878.09     29.40 o 
   3  15   4      591.69      561.22     44.81 o 
   4  15   4      281.33      287.42     27.65 o 
  -4  16   4      165.19      148.01     21.95 o 
  -3  16   4      115.58      148.47     19.18 o 
  -2  16   4     2492.81     2604.84     79.41 o 
  -1  16   4      548.25      571.39     16.16 o 
   0  16   4      379.96      356.55     14.00 o 
   1  16   4        3.67       10.37      7.62 o 
   2  16   4      286.61      263.90     17.07 o 
   3  16   4      143.38      198.17     23.00 o 
   4  16   4      292.16      311.48     28.26 o 
  -4  17   4      293.80      326.64     27.17 o 
  -3  17   4       51.95       52.68     16.10 o 
  -2  17   4     1074.73     1106.98     34.09 o 
  -1  17   4        9.34       -0.94      7.32 o 
   0  17   4     5479.82     5348.75    106.71 o 
   1  17   4       30.76       42.09      8.93 o 
   2  17   4       38.13       64.99     12.40 o 
   3  17   4      169.34      226.49     24.12 o 
   4  17   4       80.53       66.33     48.83 o 
  -4  18   4      148.28      174.49     24.87 o 
  -3  18   4      108.63      146.86     24.88 o 
  -2  18   4      416.69      495.69     16.96 o 
  -1  18   4       41.69       61.66      8.85 o 
   0  18   4      309.60      321.88     14.23 o 
   1  18   4       16.52       15.70      8.62 o 
   2  18   4     1327.96     1272.44     45.05 o 
   3  18   4      116.12      133.76     38.42 o 
  -4  19   4       36.23       65.64     23.28 o 
  -3  19   4      249.88      225.04     21.43 o 
  -2  19   4      165.42      206.88     19.28 o 
  -1  19   4      145.77      155.32     10.89 o 
   0  19   4     1192.34     1157.02     30.15 o 
   1  19   4      565.33      572.79     20.21 o 
   2  19   4       38.50       49.14     13.40 o 
   3  19   4      324.47      332.01     39.00 o 
  -3  20   4        0.01        7.24     16.29 o 
  -2  20   4      241.35      268.08     16.17 o 
  -1  20   4      351.17      362.96     14.69 o 
   0  20   4        6.59        7.12      9.77 o 
   1  20   4      118.06      107.27     11.53 o 
   2  20   4      128.61       85.06     15.57 o 
   3  20   4      798.81      842.40     43.13 o 
  -3  21   4       22.36       16.67     14.95 o 
  -2  21   4       34.08       24.05     10.61 o 
  -1  21   4      196.59      219.89     14.86 o 
   0  21   4        6.49        8.74     10.00 o 
   1  21   4     1797.17     1745.87     49.40 o 
   2  21   4      151.54      195.29     28.03 o 
   3  21   4      160.75      131.13     23.33 o 
  -3  22   4        8.97       12.30     16.17 o 
  -2  22   4      657.89      706.52     22.32 o 
  -1  22   4      173.80      200.69     15.27 o 
   0  22   4        1.03       10.44     10.86 o 
   1  22   4       37.88       38.41     11.45 o 
   2  22   4       23.66       21.71     15.61 o 
  -2  23   4       75.71       85.71     18.62 o 
  -1  23   4       76.37       92.76     16.91 o 
   0  23   4      941.74      960.52     29.33 o 
   1  23   4        6.96       11.97     11.93 o 
   2  23   4        1.56        4.24     22.37 o 
  -2  24   4       29.67       48.42     15.69 o 
  -1  24   4       19.84       28.52     14.30 o 
   0  24   4      268.61      285.86     17.45 o 
   1  24   4        4.59        3.74     14.48 o 
  -1  25   4       15.43       23.70     13.90 o 
   0  25   4      218.99      227.82     17.09 o 
  -6   1   5        2.59       23.29     16.16 o 
  -5   1   5      221.95      190.44     16.86 o 
  -4   1   5     1087.32     1154.00     34.18 o 
  -3   1   5      212.23      250.24     18.91 o 
  -2   1   5     9217.57     9168.51    192.50 o 
  -1   1   5     7174.62     7423.11    124.37 o 
   0   1   5     1985.11     2103.25     42.08 o 
   1   1   5     4168.46     4361.63     83.78 o 
   2   1   5      239.82      248.86     12.87 o 
   3   1   5      137.46      151.20     13.33 o 
   4   1   5       11.29       29.25     11.42 o 
   5   1   5       88.04       70.72     16.06 o 
  -6   2   5      285.07      236.68     24.75 o 
  -5   2   5      413.31      366.41     20.64 o 
  -4   2   5      103.31      132.03     13.27 o 
  -3   2   5     5007.41     4903.10    107.71 o 
  -2   2   5     1901.38     1976.58     46.60 o 
  -1   2   5        4.86       20.86      9.16 o 
   0   2   5     5684.24     5832.14    118.08 o 
   1   2   5     8857.74     9219.82    172.05 o 
   2   2   5      223.34      257.45     17.89 o 
   3   2   5     1997.34     1972.25     50.35 o 
   4   2   5      729.97      690.52     26.60 o 
   5   2   5        5.70       -1.87     14.03 o 
  -5   3   5       97.14      103.18     15.42 o 
  -4   3   5      122.58      115.76     12.95 o 
  -3   3   5      115.62      116.10     17.53 o 
  -2   3   5     2285.23     2272.42     52.63 o 
  -1   3   5     2145.40     2212.63     39.46 o 
   0   3   5      258.39      302.68     11.35 o 
   1   3   5     2084.71     2193.17     52.11 o 
   2   3   5     1186.19     1198.31     32.73 o 
   3   3   5       27.70       26.06      9.21 o 
   4   3   5      438.83      401.38     20.29 o 
   5   3   5        1.17        7.10     14.50 o 
  -5   4   5      313.75      290.01     19.35 o 
  -4   4   5      132.03      140.88     13.35 o 
  -3   4   5      985.82     1015.03     29.24 o 
  -2   4   5      362.23      358.46     11.04 o 
  -1   4   5      225.22      266.33      8.22 o 
   0   4   5      127.01      137.95      6.32 o 
   1   4   5      154.31      165.47      5.55 o 
   2   4   5     2397.58     2349.60     56.43 o 
   3   4   5      224.11      235.15     14.42 o 
   4   4   5      106.48      110.15     13.87 o 
   5   4   5       61.39       76.97     16.27 o 
  -5   5   5      209.97      204.41     19.07 o 
  -4   5   5      357.72      381.07     18.47 o 
  -3   5   5       44.31       27.63      9.08 o 
  -2   5   5     2880.68     2832.27     55.39 o 
  -1   5   5     4616.64     4619.87     99.95 o 
   0   5   5      337.15      303.72      9.33 o 
   1   5   5     1476.22     1489.63     24.76 o 
   2   5   5      110.82      110.41      9.73 o 
   3   5   5      158.40      153.15     12.34 o 
   4   5   5       60.32       64.39     12.85 o 
   5   5   5       46.32       31.62     14.85 o 
  -5   6   5       33.07       21.10     13.92 o 
  -4   6   5       77.13       73.08     11.96 o 
  -3   6   5       12.17        4.88      8.29 o 
  -2   6   5     2530.74     2490.07     49.57 o 
  -1   6   5      805.84      774.49     20.49 o 
   0   6   5      684.40      638.93     16.41 o 
   1   6   5     3493.74     3536.93     54.38 o 
   2   6   5     1223.52     1141.08     31.49 o 
   3   6   5      540.18      524.83     20.99 o 
   4   6   5      457.79      437.48     21.42 o 
   5   6   5       23.50       10.54     14.81 o 
  -5   7   5        7.84       -6.47     13.22 o 
  -4   7   5      437.83      436.48     20.07 o 
  -3   7   5      168.20      164.42     11.86 o 
  -2   7   5     1865.42     1773.35     36.88 o 
  -1   7   5      880.96      851.42     27.42 o 
   0   7   5     2611.73     2691.79     47.87 o 
   1   7   5      712.17      724.85     14.13 o 
   2   7   5      579.15      615.15     20.88 o 
   3   7   5       39.48       40.23     14.45 o 
   4   7   5       51.42       60.82     13.21 o 
   5   7   5       61.94       66.85     16.79 o 
  -5   8   5      262.18      226.72     18.07 o 
  -4   8   5      122.31      136.98     20.09 o 
  -3   8   5      941.92      955.13     28.42 o 
  -2   8   5     1175.04     1174.18     26.40 o 
  -1   8   5      367.87      394.35     11.33 o 
   0   8   5     3294.42     3227.60     56.51 o 
   1   8   5     5798.96     5779.38     87.37 o 
   2   8   5        7.43       -2.65      7.50 o 
   3   8   5     1632.30     1701.92     44.77 o 
   4   8   5      301.01      297.66     18.65 o 
   5   8   5        8.66       33.46     15.60 o 
  -5   9   5      163.29      184.35     17.58 o 
  -4   9   5      221.47      236.22     15.83 o 
  -3   9   5       13.84       14.44      8.85 o 
  -2   9   5     1681.77     1705.49     36.26 o 
  -1   9   5     3283.83     3336.34     67.62 o 
   0   9   5      222.11      232.06      9.01 o 
   1   9   5     1308.70     1306.52     25.45 o 
   2   9   5     2422.21     2334.87     56.15 o 
   3   9   5        4.00        0.44      9.49 o 
   4   9   5     1024.13     1011.64     33.74 o 
   5   9   5       11.17        7.27     17.98 o 
  -5  10   5       80.69       83.04     15.61 o 
  -4  10   5       16.84       29.66     11.64 o 
  -3  10   5      174.49      177.76     12.49 o 
  -2  10   5     1434.86     1469.46     32.20 o 
  -1  10   5      109.28      124.37      8.56 o 
   0  10   5     1299.55     1239.89     31.61 o 
   1  10   5      270.03      270.94      9.37 o 
   2  10   5       24.07        7.16      6.91 o 
   3  10   5       17.82       14.06     10.04 o 
   4  10   5       59.47       26.48     15.29 o 
   5  10   5        0.96        4.46     18.16 o 
  -5  11   5       24.25       41.01     17.50 o 
  -4  11   5       75.55       51.60     14.27 o 
  -3  11   5      176.65      189.22     13.43 o 
  -2  11   5      377.76      381.65     13.68 o 
  -1  11   5     1337.98     1299.90     26.29 o 
   0  11   5      125.43      112.87      6.37 o 
   1  11   5     2435.22     2408.49     43.46 o 
   2  11   5      265.89      335.19     24.26 o 
   3  11   5      181.27      203.60     16.88 o 
   4  11   5        8.44       -5.36     14.51 o 
  -5  12   5        1.15        0.71     17.00 o 
  -4  12   5      167.62      155.16     22.05 o 
  -3  12   5      351.60      344.18     19.42 o 
  -2  12   5     2928.15     2892.94     73.54 o 
  -1  12   5      124.06      126.38      7.89 o 
   0  12   5     2552.35     2536.36     43.33 o 
   1  12   5     4236.73     4001.62     74.19 o 
   2  12   5        4.91       -3.12      8.51 o 
   3  12   5     1418.02     1421.25     45.53 o 
   4  12   5      463.79      460.71     31.20 o 
  -5  13   5      242.93      267.45     37.74 o 
  -4  13   5      110.58      125.02     17.35 o 
  -3  13   5       98.61       95.01     14.01 o 
  -2  13   5      536.02      557.85     21.50 o 
  -1  13   5      491.05      481.23     16.16 o 
   0  13   5      650.26      626.33     16.92 o 
   1  13   5     1239.40     1204.04     26.48 o 
   2  13   5     1035.18     1023.16     30.96 o 
   3  13   5      161.85      157.30     16.19 o 
   4  13   5      197.33      219.10     20.85 o 
  -5  14   5        3.98       -4.93     21.77 o 
  -4  14   5       24.33       30.17     26.69 o 
  -3  14   5      449.02      441.16     27.00 o 
  -2  14   5       12.41        9.99      9.75 o 
  -1  14   5     1090.46     1095.47     27.33 o 
   0  14   5      122.67      110.78      8.11 o 
   1  14   5     1110.16     1105.48     27.36 o 
   2  14   5       70.79       77.14     10.82 o 
   3  14   5       18.61       29.18     13.57 o 
   4  14   5       11.02       23.93     16.85 o 
  -4  15   5       23.54       39.36     20.51 o 
  -3  15   5        4.80       -6.55     15.01 o 
  -2  15   5       67.23       53.76     18.47 o 
  -1  15   5       13.46       27.84      7.24 o 
   0  15   5      209.29      210.34      9.98 o 
   1  15   5        4.56        8.92      7.86 o 
   2  15   5      535.39      550.86     35.47 o 
   3  15   5       16.68       42.04     17.55 o 
   4  15   5      195.70      136.00     25.23 o 
  -4  16   5       46.58       67.22     47.14 o 
  -3  16   5        2.75        5.65     16.97 o 
  -2  16   5      397.49      438.52     19.90 o 
  -1  16   5      215.22      216.51     13.97 o 
   0  16   5      258.21      277.72     11.50 o 
   1  16   5      352.51      344.88     14.60 o 
   2  16   5        5.09       15.92     11.73 o 
   3  16   5      156.97      124.52     23.16 o 
   4  16   5      222.79      160.18     26.62 o 
  -4  17   5        7.76       28.63     21.47 o 
  -3  17   5       19.10        9.43     17.60 o 
  -2  17   5      307.50      320.35     20.15 o 
  -1  17   5      319.24      314.68     13.07 o 
   0  17   5       73.09       72.82      9.87 o 
   1  17   5      360.56      373.25     23.55 o 
   2  17   5      216.81      247.38     22.71 o 
   3  17   5      186.94      184.74     21.90 o 
  -4  18   5       34.45       33.68     27.57 o 
  -3  18   5       25.38        8.07     18.41 o 
  -2  18   5      396.97      428.35     17.72 o 
  -1  18   5        2.51       12.05      8.47 o 
   0  18   5      365.24      411.71     16.68 o 
   1  18   5      225.95      199.27     15.55 o 
   2  18   5       10.91        8.60     12.65 o 
   3  18   5      394.77      322.48     26.81 o 
  -3  19   5      161.79      157.34     23.09 o 
  -2  19   5      171.74      215.80     14.92 o 
  -1  19   5       37.95       42.26      9.74 o 
   0  19   5        9.70        1.36      9.81 o 
   1  19   5      397.23      380.53     20.38 o 
   2  19   5       56.16       50.70     14.15 o 
   3  19   5       39.32       12.36     19.89 o 
  -3  20   5      281.88      318.55     21.37 o 
  -2  20   5        2.69        4.93     10.93 o 
  -1  20   5      140.14      129.07     11.35 o 
   0  20   5       14.59       25.31     10.81 o 
   1  20   5      150.72      143.31     16.08 o 
   2  20   5      239.28      217.30     20.86 o 
   3  20   5        1.89      -24.50     40.84 o 
  -3  21   5        1.84       -6.92     18.27 o 
  -2  21   5       20.82        4.31     11.98 o 
  -1  21   5        4.73       15.04      9.96 o 
   0  21   5        4.00        0.00     10.70 o 
   1  21   5        0.34       10.09     13.89 o 
   2  21   5      148.73      136.88     27.86 o 
  -2  22   5      105.49      100.05     14.37 o 
  -1  22   5        0.73       -4.86     11.67 o 
   0  22   5      339.00      348.28     18.29 o 
   1  22   5       10.64        3.32     13.61 o 
   2  22   5       52.44       67.96     17.91 o 
  -2  23   5      306.92      329.51     19.22 o 
  -1  23   5       27.91       19.61     12.19 o 
   0  23   5      130.74      143.44     14.93 o 
   1  23   5       30.89       38.83     16.22 o 
  -1  24   5        6.01      -11.62     12.86 o 
   0  24   5       78.23       81.73     14.49 o 
   1  24   5       45.27       53.62     17.49 o 
  -5   0   6        5.69       34.53     27.83 o 
  -4   0   6     1911.14     1991.17     72.91 o 
  -3   0   6        7.10      -10.24     19.14 o 
  -2   0   6     1432.69     1398.48     50.45 o 
  -1   0   6      419.49      451.47     25.29 o 
   0   0   6     5973.69     6554.24    425.17 o 
   1   0   6     5373.52     5176.99    253.33 o 
   2   0   6     5851.62     5727.92    235.77 o 
   3   0   6       38.41       43.11     15.06 o 
   4   0   6      526.32      473.81     31.79 o 
   5   0   6      578.37      534.41     38.72 o 
  -5   1   6       88.14      102.33     16.77 o 
  -4   1   6      292.14      297.58     17.61 o 
  -3   1   6     1798.97     1804.72     45.45 o 
  -2   1   6     3166.23     3125.58     70.81 o 
  -1   1   6     1806.33     1721.64     51.06 o 
   0   1   6      349.89      391.44     34.88 o 
   1   1   6     1366.67     1397.92     30.92 o 
   2   1   6     1640.94     1607.47     42.07 o 
   3   1   6      900.07      890.71     28.97 o 
   4   1   6       11.68       17.52     12.50 o 
   5   1   6        1.36       -8.71     14.56 o 
  -5   2   6       49.20       41.10     14.23 o 
  -4   2   6       13.03        8.72     11.80 o 
  -3   2   6     1352.88     1316.95     35.57 o 
  -2   2   6      585.88      549.28     21.77 o 
  -1   2   6     6225.85     5940.69    106.66 o 
   0   2   6     1636.18     1599.32     51.10 o 
   1   2   6       78.92       87.66      7.41 o 
   2   2   6     1828.51     1877.75     47.73 o 
   3   2   6      752.33      794.27     30.68 o 
   4   2   6     1922.81     1824.70     53.65 o 
   5   2   6        0.71       -6.11     14.99 o 
  -5   3   6        6.44       -1.95     13.79 o 
  -4   3   6      132.71      143.04     14.11 o 
  -3   3   6      616.37      617.13     22.47 o 
  -2   3   6       94.83       85.57      9.35 o 
  -1   3   6     2274.11     2200.73     76.59 o 
   0   3   6     7467.80     7659.80    137.88 o 
   1   3   6     8742.56     8771.92    165.43 o 
   2   3   6     8468.00     8060.04    176.44 o 
   3   3   6      126.89      124.52     13.98 o 
   4   3   6        4.45       13.02     13.03 o 
   5   3   6       11.65       -5.99     15.59 o 
  -5   4   6      457.00      420.38     22.94 o 
  -4   4   6      298.12      280.66     17.33 o 
  -3   4   6     1056.86     1034.51     30.28 o 
  -2   4   6     1895.27     1774.04     43.57 o 
  -1   4   6    15347.26    14308.76    250.90 o 
   0   4   6     5190.08     5137.75     93.79 o 
   1   4   6       70.96       64.14      8.60 o 
   2   4   6     4545.29     4576.53    103.77 o 
   3   4   6      956.17      941.89     30.34 o 
   4   4   6     1773.30     1699.95     48.41 o 
   5   4   6      158.77      143.98     24.02 o 
  -5   5   6      395.39      419.46     22.80 o 
  -4   5   6       49.41       71.56     13.20 o 
  -3   5   6     1423.27     1418.01     38.85 o 
  -2   5   6     2218.21     2119.40     50.47 o 
  -1   5   6      123.58      148.30      7.11 o 
   0   5   6      425.55      435.45     18.28 o 
   1   5   6      101.18       89.22      7.27 o 
   2   5   6      621.83      588.07     21.75 o 
   3   5   6      706.77      712.82     30.17 o 
   4   5   6      115.27      108.28     14.62 o 
   5   5   6       84.27       79.02     17.59 o 
  -5   6   6        9.90       -5.62     13.66 o 
  -4   6   6     1988.38     1983.03     51.42 o 
  -3   6   6        5.86       -3.51      8.74 o 
  -2   6   6     2806.52     2723.03     62.99 o 
  -1   6   6       19.48       21.10      5.05 o 
   0   6   6     7325.18     7093.55    127.63 o 
   1   6   6     6128.96     6217.06    102.64 o 
   2   6   6     2859.95     2728.57     65.38 o 
   3   6   6        2.67        1.01     10.66 o 
   4   6   6      281.63      256.61     19.46 o 
   5   6   6      461.49      439.70     30.32 o 
  -5   7   6       12.31        2.51     13.86 o 
  -4   7   6      349.84      413.58     20.03 o 
  -3   7   6       33.40       44.70     10.68 o 
  -2   7   6     3998.90     3939.67     87.76 o 
  -1   7   6     5694.24     5323.10    141.38 o 
   0   7   6     2404.27     2350.61     54.39 o 
   1   7   6      444.99      478.79     13.12 o 
   2   7   6      299.93      310.26     15.06 o 
   3   7   6     1150.25     1120.58     33.95 o 
   4   7   6       63.03       49.51     13.60 o 
   5   7   6        2.30        8.83     16.44 o 
  -5   8   6       60.49       73.02     15.28 o 
  -4   8   6     1276.31     1333.02     39.13 o 
  -3   8   6      136.61      156.92     13.16 o 
  -2   8   6      951.00      978.28     28.25 o 
  -1   8   6      248.80      254.99     13.27 o 
   0   8   6     1395.08     1324.79     27.92 o 
   1   8   6     6404.88     6545.11    108.18 o 
   2   8   6      567.08      519.22     20.13 o 
   3   8   6      531.27      500.27     21.57 o 
   4   8   6      260.18      270.90     18.35 o 
  -5   9   6       50.92       42.16     15.58 o 
  -4   9   6       23.95       57.46     13.69 o 
  -3   9   6       44.63       47.57     10.64 o 
  -2   9   6     1215.92     1162.29     32.02 o 
  -1   9   6     2735.73     2780.05     53.53 o 
   0   9   6      112.49      126.90      7.50 o 
   1   9   6     1703.44     1631.29     30.93 o 
   2   9   6     1984.42     1943.79     49.03 o 
   3   9   6      561.06      604.41     23.86 o 
   4   9   6       53.18       34.44     16.78 o 
  -5  10   6      315.35      295.88     20.58 o 
  -4  10   6      178.25      197.87     16.49 o 
  -3  10   6      148.95      122.80     12.29 o 
  -2  10   6     1130.54     1094.30     53.73 o 
  -1  10   6     4265.10     4245.10     79.07 o 
   0  10   6     3668.64     3545.25     62.50 o 
   1  10   6      402.39      443.31     13.43 o 
   2  10   6      694.11      699.39     23.82 o 
   3  10   6      607.68      580.92     23.22 o 
   4  10   6      235.46      249.97     25.17 o 
  -5  11   6      201.36      202.76     22.34 o 
  -4  11   6      106.00      108.13     16.62 o 
  -3  11   6     1154.14     1207.61     34.58 o 
  -2  11   6     1703.04     1640.93     58.45 o 
  -1  11   6      282.65      300.16     16.54 o 
   0  11   6      400.32      381.99     12.40 o 
   1  11   6       49.10       49.42      7.86 o 
   2  11   6      281.57      332.05     18.79 o 
   3  11   6      675.43      668.85     29.44 o 
   4  11   6      179.12      234.68     21.31 o 
  -5  12   6       47.20       42.98     18.38 o 
  -4  12   6      729.59      726.62     30.64 o 
  -3  12   6      172.03      153.69     16.13 o 
  -2  12   6      685.79      685.95     42.44 o 
  -1  12   6      542.04      574.45     16.06 o 
   0  12   6     1574.08     1588.77     29.55 o 
   1  12   6      499.31      551.74     19.44 o 
   2  12   6       14.63       -8.21     10.97 o 
   3  12   6       33.49       44.99     14.69 o 
   4  12   6       22.43       30.49     16.67 o 
  -5  13   6       23.72       18.68     18.60 o 
  -4  13   6      249.57      282.51     21.11 o 
  -3  13   6      105.35       92.73     15.14 o 
  -2  13   6     1394.39     1347.66     47.16 o 
  -1  13   6     2891.91     2923.13     61.27 o 
   0  13   6      345.47      358.12     11.59 o 
   1  13   6      622.57      630.95     21.24 o 
   2  13   6      574.44      543.02     36.31 o 
   3  13   6      295.85      276.55     23.10 o 
   4  13   6        0.40      -10.80     15.68 o 
  -4  14   6      727.33      735.71     38.74 o 
  -3  14   6       68.30       59.65     17.34 o 
  -2  14   6      532.26      580.44     29.26 o 
  -1  14   6      599.63      579.94     19.04 o 
   0  14   6      851.58      885.82     21.18 o 
   1  14   6     3001.64     3109.85     76.76 o 
   2  14   6      698.45      661.87     28.11 o 
   3  14   6      259.85      305.63     21.23 o 
   4  14   6       61.88       56.21     19.53 o 
  -4  15   6       25.81       40.11     19.56 o 
  -3  15   6      166.85      187.44     24.74 o 
  -2  15   6      543.08      528.11     28.27 o 
  -1  15   6     1007.73     1013.88     27.14 o 
   0  15   6        8.79        8.34      7.47 o 
   1  15   6      419.89      399.60     19.32 o 
   2  15   6      851.41      814.97     38.22 o 
   3  15   6      549.34      623.26     35.44 o 
   4  15   6        7.60        2.29     20.79 o 
  -4  16   6       92.74       80.35     22.79 o 
  -3  16   6       32.23       32.60     17.75 o 
  -2  16   6      515.32      502.56     27.48 o 
  -1  16   6     1071.22     1083.84     25.47 o 
   0  16   6      930.22      974.78     25.51 o 
   1  16   6      171.37      174.50     17.23 o 
   2  16   6       52.29       66.01     18.10 o 
   3  16   6       95.31       88.86     38.71 o 
  -4  17   6        8.05       32.72     21.76 o 
  -3  17   6     1036.44     1030.00     45.11 o 
  -2  17   6      163.36      206.35     21.24 o 
  -1  17   6       22.73       13.12      8.83 o 
   0  17   6       75.10       64.94      9.22 o 
   1  17   6      457.44      411.01     23.69 o 
   2  17   6      399.30      452.32     28.98 o 
   3  17   6       34.98       31.11     18.41 o 
  -4  18   6       29.22        3.51     20.36 o 
  -3  18   6      303.40      348.75     30.08 o 
  -2  18   6        2.00      -22.89     24.30 o 
  -1  18   6     2256.27     2383.26     47.14 o 
   0  18   6       43.61       53.32     10.47 o 
   1  18   6      187.18      173.51     15.96 o 
   2  18   6      893.49      927.73     44.43 o 
   3  18   6        1.35       33.38     20.07 o 
  -3  19   6        1.94       27.92     20.85 o 
  -2  19   6       44.10       37.77     15.38 o 
  -1  19   6      288.72      328.20     20.10 o 
   0  19   6      143.39      158.94     13.11 o 
   1  19   6      488.44      492.86     25.44 o 
   2  19   6      503.88      487.66     32.07 o 
   3  19   6       10.15        1.13     18.74 o 
  -3  20   6       18.51       15.72     31.51 o 
  -2  20   6       18.86       13.12     14.80 o 
  -1  20   6       20.41       35.93     10.46 o 
   0  20   6      941.24      927.51     27.88 o 
   1  20   6      521.24      602.06     29.29 o 
   2  20   6        5.53      -16.54     17.91 o 
  -3  21   6       42.27       33.58     17.66 o 
  -2  21   6       50.77       10.36     14.91 o 
  -1  21   6       37.40       47.34     11.59 o 
   0  21   6       40.33       68.86     12.82 o 
   1  21   6        8.49      -11.77     14.51 o 
   2  21   6      198.83      177.18     24.77 o 
  -2  22   6       11.02        0.93     16.54 o 
  -1  22   6      129.39      137.47     16.08 o 
   0  22   6      354.39      351.25     18.90 o 
   1  22   6      112.19      116.95     18.22 o 
  -1  23   6       37.47       31.17     14.21 o 
   0  23   6       33.44       33.98     13.40 o 
   1  23   6      139.77      104.79     18.20 o 
  -5   1   7      467.79      469.97     24.45 o 
  -4   1   7      655.39      635.90     25.74 o 
  -3   1   7      376.74      400.26     18.64 o 
  -2   1   7     1213.18     1144.76     32.53 o 
  -1   1   7      274.36      286.18     16.96 o 
   0   1   7      350.50      443.54     30.42 o 
   1   1   7      381.14      381.53     30.96 o 
   2   1   7      414.69      421.82     18.94 o 
   3   1   7      169.43      205.44     15.97 o 
   4   1   7      100.11       89.39     15.20 o 
  -5   2   7       90.63       89.93     15.96 o 
  -4   2   7      321.06      351.92     19.55 o 
  -3   2   7     5895.17     5681.85    124.83 o 
  -2   2   7     1123.11     1143.67     31.76 o 
  -1   2   7     4611.89     4435.53     87.62 o 
   0   2   7     9072.98     9785.24    360.91 o 
   1   2   7      293.86      276.12     14.85 o 
   2   2   7     1087.04     1071.18     32.62 o 
   3   2   7      302.41      299.22     18.64 o 
   4   2   7      159.46      181.78     17.18 o 
  -5   3   7        5.54       -2.72     14.22 o 
  -4   3   7       97.28       99.23     15.55 o 
  -3   3   7       38.31       54.11     11.18 o 
  -2   3   7       12.59       17.26      9.09 o 
  -1   3   7     1902.50     1839.78     82.34 o 
   0   3   7      633.41      722.43     32.38 o 
   1   3   7      937.16      981.93     30.16 o 
   2   3   7      351.15      369.20     22.34 o 
   3   3   7       47.50       62.04     12.64 o 
   4   3   7      167.13      157.88     17.69 o 
  -5   4   7        7.11        0.62     14.97 o 
  -4   4   7      130.19      122.01     14.85 o 
  -3   4   7      809.55      810.92     32.47 o 
  -2   4   7       67.83       80.28     10.64 o 
  -1   4   7     4195.53     3953.35     80.29 o 
   0   4   7      280.00      289.87     15.93 o 
   1   4   7     2188.42     2133.31     62.95 o 
   2   4   7       54.19       86.35     19.81 o 
   3   4   7      540.94      524.44     23.22 o 
   4   4   7      103.15      126.49     21.15 o 
  -5   5   7      356.47      349.97     22.23 o 
  -4   5   7      201.33      169.65     15.78 o 
  -3   5   7      654.88      695.07     31.98 o 
  -2   5   7      283.33      267.67     14.28 o 
  -1   5   7       62.95       85.72      7.57 o 
   0   5   7       70.23       74.52      6.64 o 
   1   5   7       30.52       33.82      9.49 o 
   2   5   7      462.38      459.74     19.86 o 
   3   5   7       64.01       79.33     13.82 o 
   4   5   7       79.66       74.50     15.43 o 
  -5   6   7        7.21        5.50     15.12 o 
  -4   6   7      407.49      415.96     20.89 o 
  -3   6   7      264.23      253.26     15.61 o 
  -2   6   7       49.56       45.96      9.85 o 
  -1   6   7       34.38       36.16      6.05 o 
   0   6   7     2301.52     2326.23     79.37 o 
   1   6   7        8.35       -3.51      8.76 o 
   2   6   7      448.21      500.57     27.57 o 
   3   6   7      394.91      390.46     20.45 o 
   4   6   7       62.85       75.00     15.09 o 
  -5   7   7      137.05      103.31     17.61 o 
  -4   7   7      117.67      128.83     15.69 o 
  -3   7   7       56.83       62.27     11.20 o 
  -2   7   7      439.90      433.90     18.48 o 
  -1   7   7       35.51       43.02      6.41 o 
   0   7   7       86.94       93.33      8.01 o 
   1   7   7      246.01      212.51     14.71 o 
   2   7   7      155.38      172.32     13.88 o 
   3   7   7        1.60       13.39     11.90 o 
   4   7   7        0.19      -15.44     13.81 o 
  -5   8   7       43.00       43.16     16.19 o 
  -4   8   7       84.64       71.96     14.52 o 
  -3   8   7     2092.61     2055.41     52.04 o 
  -2   8   7      837.16      801.59     30.30 o 
  -1   8   7     2395.08     2322.26     46.07 o 
   0   8   7     4062.92     3934.68     73.56 o 
   1   8   7       18.53       17.80      7.52 o 
   2   8   7      578.02      609.55     28.39 o 
   3   8   7      876.63      871.66     30.89 o 
   4   8   7        0.93       -6.18     14.29 o 
  -5   9   7       32.94       55.19     17.08 o 
  -4   9   7       13.44       -6.51     12.73 o 
  -3   9   7       29.93       23.51     10.88 o 
  -2   9   7       21.39        9.55      9.09 o 
  -1   9   7     3292.10     3253.13     62.46 o 
   0   9   7      323.80      320.86     11.55 o 
   1   9   7      756.55      785.77     19.12 o 
   2   9   7      673.18      721.50     26.01 o 
   3   9   7       42.38       28.95     12.68 o 
   4   9   7      152.52      178.47     18.56 o 
  -5  10   7        4.19       25.65     15.35 o 
  -4  10   7      218.86      255.02     28.34 o 
  -3  10   7       16.20       29.88     11.66 o 
  -2  10   7       12.25        0.12      9.56 o 
  -1  10   7      219.76      219.91     15.91 o 
   0  10   7       90.42       98.57      8.03 o 
   1  10   7      378.86      361.95     13.06 o 
   2  10   7        3.59        7.69     10.21 o 
   3  10   7      997.56      939.19     39.47 o 
   4  10   7      243.50      196.57     38.32 o 
  -5  11   7        3.87        5.06     22.59 o 
  -4  11   7       63.00       45.62     19.91 o 
  -3  11   7       14.42        2.10     10.86 o 
  -2  11   7       34.11       45.71     10.78 o 
  -1  11   7       76.33       80.53      9.32 o 
   0  11   7      582.90      508.97     15.24 o 
   1  11   7      115.61      141.22      9.17 o 
   2  11   7     1549.23     1469.31     46.61 o 
   3  11   7        0.30       31.85     14.99 o 
   4  11   7      196.63      192.32     25.91 o 
  -4  12   7       99.52      106.77     18.56 o 
  -3  12   7      632.60      638.47     27.97 o 
  -2  12   7      346.77      318.20     36.05 o 
  -1  12   7       20.53       16.59      7.28 o 
   0  12   7     4559.85     4355.85     81.63 o 
   1  12   7      563.68      570.06     21.01 o 
   2  12   7     1093.12     1115.01     38.52 o 
   3  12   7      987.44      992.87     45.22 o 
   4  12   7        2.17        4.25     26.13 o 
  -4  13   7      116.78       98.68     18.17 o 
  -3  13   7       99.01      132.77     31.34 o 
  -2  13   7      120.43      142.77     18.03 o 
  -1  13   7      980.49      961.80     25.84 o 
   0  13   7       15.36        8.62      6.94 o 
   1  13   7       53.67       65.99     11.06 o 
   2  13   7      200.32      176.29     16.79 o 
   3  13   7       52.92       50.54     15.78 o 
   4  13   7       71.60       26.14     17.59 o 
  -4  14   7       27.77       26.87     20.72 o 
  -3  14   7        2.02        9.42     16.74 o 
  -2  14   7       16.00       35.90     14.91 o 
  -1  14   7       88.65       97.97     10.38 o 
   0  14   7       17.67        8.90      7.68 o 
   1  14   7        3.67       -4.98     10.91 o 
   2  14   7        0.31      -19.63     13.08 o 
   3  14   7       84.44       71.34     17.71 o 
  -4  15   7       47.60       32.42     22.80 o 
  -3  15   7        4.01      -21.60     17.88 o 
  -2  15   7       47.23       30.33     14.62 o 
  -1  15   7      180.59      174.37     12.29 o 
   0  15   7       47.01       36.81      8.33 o 
   1  15   7      150.15      173.48     15.86 o 
   2  15   7       13.73        8.76     16.33 o 
   3  15   7       26.01       -0.91     18.49 o 
  -4  16   7      150.26      194.02     52.36 o 
  -3  16   7      328.70      407.97     29.43 o 
  -2  16   7      236.38      248.55     22.46 o 
  -1  16   7       77.22      107.74     12.73 o 
   0  16   7       20.11       33.56      8.66 o 
   1  16   7       14.22       12.47     12.47 o 
   2  16   7       34.92       58.78     18.78 o 
   3  16   7      262.56      253.88     27.90 o 
  -3  17   7        6.01      -28.67     19.11 o 
  -2  17   7       32.99       27.46     16.66 o 
  -1  17   7       41.75       59.25     10.01 o 
   0  17   7       87.18       89.63     10.28 o 
   1  17   7        1.15        9.92     12.79 o 
   2  17   7      978.53      983.17     64.06 o 
   3  17   7       65.97       63.77     22.78 o 
  -3  18   7       14.76        5.10     20.85 o 
  -2  18   7       66.10       50.76     18.00 o 
  -1  18   7       36.92       30.06     11.29 o 
   0  18   7      572.30      553.61     21.82 o 
   1  18   7      179.73      183.54     17.71 o 
   2  18   7      247.60      247.96     25.68 o 
  -3  19   7        4.69       26.29     22.90 o 
  -2  19   7      229.81      265.02     20.71 o 
  -1  19   7       42.59       33.78     19.69 o 
   0  19   7       66.29       84.49     14.80 o 
   1  19   7        8.14       -2.26     14.52 o 
   2  19   7       59.91       70.84     21.11 o 
  -3  20   7       64.25      112.71     24.36 o 
  -2  20   7        2.11       -1.76     15.58 o 
  -1  20   7       83.35      118.14     14.35 o 
   0  20   7       70.04       72.61     16.15 o 
   1  20   7       93.88       90.24     16.88 o 
   2  20   7       24.88      -11.24     19.36 o 
  -2  21   7        0.73       -4.52     16.51 o 
  -1  21   7       86.50       70.85     14.44 o 
   0  21   7        4.44      -18.94     15.25 o 
   1  21   7       92.94       90.05     21.05 o 
  -1  22   7      187.23      196.53     22.56 o 
   0  22   7       11.01       -9.13     18.56 o 
   1  22   7       62.70       25.04     17.44 o 
  -5   0   8      406.06      417.78     34.60 o 
  -4   0   8      840.38      865.87     44.61 o 
  -3   0   8        0.91        8.65     35.12 o 
  -2   0   8     2834.11     2654.63    157.21 o 
  -1   0   8      252.21      268.06     21.12 o 
   0   0   8     2730.88     2968.04    246.20 o 
   1   0   8      706.90      648.32     48.81 o 
   2   0   8     1303.39     1369.29     56.19 o 
   3   0   8     1755.24     1845.38     73.13 o 
   4   0   8       55.45       54.46     22.15 o 
  -5   1   8       71.62       69.93     17.19 o 
  -4   1   8      497.94      485.25     23.22 o 
  -3   1   8       49.80       60.40     11.59 o 
  -2   1   8      397.62      419.47     18.72 o 
  -1   1   8      163.89      148.79     12.11 o 
   0   1   8     2709.81     2794.58     57.77 o 
   1   1   8       24.35       19.33     10.93 o 
   2   1   8      652.16      658.71     31.49 o 
   3   1   8       21.10       19.61     15.57 o 
   4   1   8      345.09      342.39     22.36 o 
  -5   2   8       10.60        7.59     15.23 o 
  -4   2   8       12.36       20.52     13.18 o 
  -3   2   8      190.04      202.77     15.24 o 
  -2   2   8      820.14      775.75     26.08 o 
  -1   2   8     1657.76     1510.54     65.30 o 
   0   2   8     1803.21     1990.64     90.23 o 
   1   2   8     5847.82     5344.37    141.99 o 
   2   2   8       66.18       70.25     13.34 o 
   3   2   8       12.68       19.59     14.85 o 
   4   2   8        6.71        6.27     14.43 o 
  -5   3   8       11.16       14.05     16.11 o 
  -4   3   8        6.81       -7.20     12.26 o 
  -3   3   8     1078.83      989.95     31.50 o 
  -2   3   8     1787.26     1851.48     49.65 o 
  -1   3   8     4104.35     3823.14    111.16 o 
   0   3   8      142.41      181.36     11.21 o 
   1   3   8     4708.47     4541.62    124.97 o 
   2   3   8        3.87        2.84     11.12 o 
   3   3   8     4326.48     4381.38    104.26 o 
   4   3   8      114.79      131.32     18.00 o 
  -5   4   8      272.17      263.82     21.73 o 
  -4   4   8       88.56      101.40     14.95 o 
  -3   4   8     1621.67     1572.29     43.05 o 
  -2   4   8      186.97      181.54     23.15 o 
  -1   4   8      949.01      940.67     55.82 o 
   0   4   8        5.32       -3.90      6.31 o 
   1   4   8     8221.67     7792.98    329.52 o 
   2   4   8      361.84      389.07     24.45 o 
   3   4   8       41.72       35.50     19.13 o 
   4   4   8        1.01        2.84     16.15 o 
  -5   5   8       21.55       34.83     16.92 o 
  -4   5   8        5.93      -19.24     12.83 o 
  -3   5   8       47.22       46.43     12.07 o 
  -2   5   8      175.86      181.98     15.46 o 
  -1   5   8     2581.12     2558.29    103.87 o 
   0   5   8      521.22      515.24     30.67 o 
   1   5   8        7.49       10.74     10.29 o 
   2   5   8      114.89      107.36     13.59 o 
   3   5   8       75.80       88.68     15.09 o 
   4   5   8       75.83       81.26     20.07 o 
  -5   6   8       87.66      112.20     18.73 o 
  -4   6   8      189.53      246.47     22.49 o 
  -3   6   8      250.06      275.27     16.70 o 
  -2   6   8     1315.13     1172.01     40.92 o 
  -1   6   8      623.68      655.35     32.22 o 
   0   6   8      350.06      363.86     21.35 o 
   1   6   8      367.98      340.21     17.45 o 
   2   6   8     1416.05     1460.43     41.65 o 
   3   6   8      643.50      677.16     28.10 o 
   4   6   8      122.63      101.48     17.54 o 
  -5   7   8      223.21      184.74     20.53 o 
  -4   7   8      351.37      379.48     21.27 o 
  -3   7   8     1105.22     1142.84     35.02 o 
  -2   7   8       43.18       52.90     15.24 o 
  -1   7   8      125.96      141.24     12.15 o 
   0   7   8     7197.76     7163.96    130.84 o 
   1   7   8      334.86      299.04     17.28 o 
   2   7   8      570.06      578.34     24.06 o 
   3   7   8       66.62       64.51     15.78 o 
   4   7   8      895.51      921.72     35.45 o 
  -5   8   8       29.90       53.87     17.50 o 
  -4   8   8      146.55      174.23     18.22 o 
  -3   8   8        2.98        6.47     11.50 o 
  -2   8   8     3828.24     3399.76    206.80 o 
  -1   8   8       68.78       69.28     14.58 o 
   0   8   8     1630.41     1707.98     75.19 o 
   1   8   8      292.85      279.55     23.52 o 
   2   8   8      474.30      490.28     23.00 o 
   3   8   8       34.66       34.75     15.49 o 
   4   8   8       73.58       66.58     17.33 o 
  -5   9   8        8.84        6.92     17.20 o 
  -4   9   8        1.62       -8.17     14.11 o 
  -3   9   8      190.29      180.75     15.34 o 
  -2   9   8       95.63      116.21     12.69 o 
  -1   9   8     2387.91     2404.90     82.77 o 
   0   9   8     1870.51     1908.84     63.99 o 
   1   9   8      135.08      144.89     13.59 o 
   2   9   8      240.72      205.47     15.83 o 
   3   9   8      773.81      794.84     30.83 o 
   4   9   8       61.97       53.28     19.34 o 
  -4  10   8      106.83      129.83     16.49 o 
  -3  10   8     1695.32     1640.71     45.08 o 
  -2  10   8      381.16      368.79     27.88 o 
  -1  10   8        9.24       21.25      9.74 o 
   0  10   8      635.70      669.24     32.78 o 
   1  10   8     2494.94     2356.15     58.98 o 
   2  10   8     1475.40     1551.23     43.57 o 
   3  10   8       19.39        8.44     16.35 o 
   4  10   8       35.67       44.64     25.56 o 
  -4  11   8       17.38       23.24     14.88 o 
  -3  11   8      180.45      189.43     16.78 o 
  -2  11   8       43.63       42.86     12.17 o 
  -1  11   8     2237.73     2383.12     50.85 o 
   0  11   8        2.43       -0.65      8.85 o 
   1  11   8        1.82        1.88     11.75 o 
   2  11   8        0.24       10.04     13.69 o 
   3  11   8      120.09      117.64     19.00 o 
  -4  12   8       34.01       21.90     20.09 o 
  -3  12   8      606.02      646.72     28.69 o 
  -2  12   8      137.61      114.39     13.61 o 
  -1  12   8      213.84      235.43     12.92 o 
   0  12   8       41.67       31.83     10.12 o 
   1  12   8      317.37      355.79     20.39 o 
   2  12   8      695.89      704.83     31.30 o 
   3  12   8      144.56      173.29     20.35 o 
  -4  13   8      190.58      160.94     21.53 o 
  -3  13   8      533.27      520.94     30.52 o 
  -2  13   8        7.67       26.09     16.07 o 
  -1  13   8       13.51       27.21     10.21 o 
   0  13   8     1630.98     1641.69     35.96 o 
   1  13   8        2.60        1.20     18.49 o 
   2  13   8       75.72       71.24     15.89 o 
   3  13   8        0.46      -14.36     24.57 o 
  -4  14   8       27.88       33.05     21.49 o 
  -3  14   8        1.65       -6.97     17.70 o 
  -2  14   8     2598.63     2659.13     82.83 o 
  -1  14   8       41.89       71.75     14.37 o 
   0  14   8     1482.71     1547.20     40.36 o 
   1  14   8      148.11      150.99     19.27 o 
   2  14   8      328.21      346.54     22.91 o 
   3  14   8       44.87       50.46     18.60 o 
  -4  15   8       33.00       41.25     25.56 o 
  -3  15   8       82.61       53.20     20.33 o 
  -2  15   8        4.19        3.25     15.81 o 
  -1  15   8      311.57      299.10     17.56 o 
   0  15   8     1334.11     1489.12     36.81 o 
   1  15   8       35.12       40.64     18.52 o 
   2  15   8      425.63      421.75     30.07 o 
   3  15   8       70.41       48.77     22.51 o 
  -3  16   8      187.53      190.83     24.87 o 
  -2  16   8       16.33        4.49     16.60 o 
  -1  16   8       33.85       25.66     11.82 o 
   0  16   8        5.43        6.24     11.89 o 
   1  16   8      386.05      345.56     60.04 o 
   2  16   8      393.29      438.39     30.61 o 
   3  16   8       23.63       -3.42     27.25 o 
  -3  17   8      112.26       95.80     23.26 o 
  -2  17   8      452.72      490.60     29.93 o 
  -1  17   8      368.35      436.27     20.00 o 
   0  17   8       58.07       44.19     11.95 o 
   1  17   8      324.77      319.33     41.75 o 
   2  17   8       13.62       13.38     19.49 o 
  -3  18   8       61.75       99.10     34.19 o 
  -2  18   8        0.29       25.87     26.43 o 
  -1  18   8       68.72       87.02     13.37 o 
   0  18   8      105.27       79.65     13.73 o 
   1  18   8      577.73      606.52     34.35 o 
   2  18   8        2.72      -23.32     18.56 o 
  -2  19   8      248.93      318.53     26.65 o 
  -1  19   8       70.75       90.61     14.08 o 
   0  19   8       46.50       35.22     15.20 o 
   1  19   8      431.38      422.75     30.50 o 
   2  19   8        1.24       -5.96     19.44 o 
  -2  20   8      313.73      378.93     24.35 o 
  -1  20   8      101.70      147.91     15.38 o 
   0  20   8      274.88      293.96     27.46 o 
   1  20   8      153.15      152.91     24.42 o 
  -1  21   8      152.98      132.98     18.59 o 
   0  21   8      305.06      265.80     32.17 o 
  -5   1   9       82.28       37.98     18.01 o 
  -4   1   9      710.38      630.78     36.89 o 
  -3   1   9      125.53      117.35     14.29 o 
  -2   1   9     2330.61     2111.54    147.48 o 
  -1   1   9      994.68     1005.94     30.19 o 
   0   1   9     2259.43     2500.76    188.93 o 
   1   1   9      821.67      793.53     80.33 o 
   2   1   9        5.08        2.61     11.70 o 
   3   1   9       17.88       12.04     13.81 o 
   4   1   9       31.11       27.53     17.60 o 
  -5   2   9       20.02        6.93     16.19 o 
  -4   2   9      879.19      887.61     32.14 o 
  -3   2   9      261.86      243.80     16.89 o 
  -2   2   9      317.67      279.12     22.47 o 
  -1   2   9      193.77      185.83     13.79 o 
   0   2   9      247.47      299.49     24.94 o 
   1   2   9       16.75       -6.53     18.83 o 
   2   2   9      167.96      171.39     16.38 o 
   3   2   9      109.47      126.09     18.32 o 
   4   2   9        0.10      -12.23     21.94 o 
  -5   3   9        7.36       19.66     16.37 o 
  -4   3   9      152.53      173.26     19.50 o 
  -3   3   9        4.51        1.58     11.55 o 
  -2   3   9       17.32       23.41     11.53 o 
  -1   3   9      567.71      561.08     21.88 o 
   0   3   9      118.64      139.88     13.34 o 
   1   3   9      723.42      678.24     43.86 o 
   2   3   9      419.68      465.79     22.45 o 
   3   3   9       29.57       38.82     14.90 o 
   4   3   9      197.11      176.95     20.55 o 
  -5   4   9        3.10       -7.44     23.87 o 
  -4   4   9      787.12      786.32     30.70 o 
  -3   4   9       34.80       35.90     18.82 o 
  -2   4   9      787.37      669.44     34.50 o 
  -1   4   9      795.89      782.49     26.61 o 
   0   4   9      330.58      367.54     20.71 o 
   1   4   9      103.74       87.15     20.87 o 
   2   4   9      126.97      131.80     15.89 o 
   3   4   9       20.44       34.09     15.19 o 
   4   4   9       90.60      110.72     19.05 o 
  -5   5   9      162.83      135.08     19.74 o 
  -4   5   9      296.81      259.24     20.04 o 
  -3   5   9      242.01      237.19     17.26 o 
  -2   5   9     2603.17     2210.87    151.31 o 
  -1   5   9      545.61      531.65     23.03 o 
   0   5   9     3300.73     3265.36    164.76 o 
   1   5   9     1283.48     1317.98     60.08 o 
   2   5   9       19.05       22.03     12.75 o 
   3   5   9      194.21      226.90     19.79 o 
   4   5   9       88.10       90.24     18.21 o 
  -5   6   9       35.43       66.64     18.62 o 
  -4   6   9      149.08      150.45     17.32 o 
  -3   6   9        5.69       -6.01     11.74 o 
  -2   6   9      163.56      136.76     17.05 o 
  -1   6   9      103.75      128.68     12.90 o 
   0   6   9       19.07       20.20      9.12 o 
   1   6   9      113.51      113.79     14.61 o 
   2   6   9      308.04      311.40     20.02 o 
   3   6   9       27.71       20.86     16.06 o 
   4   6   9       69.02       65.35     17.76 o 
  -4   7   9       79.81       56.96     15.83 o 
  -3   7   9       22.12       22.03     12.67 o 
  -2   7   9      598.09      512.05     54.43 o 
  -1   7   9      112.05      128.05     18.54 o 
   0   7   9      343.77      397.03     18.24 o 
   1   7   9       19.43       -2.67     11.92 o 
   2   7   9        0.55       -3.55     13.05 o 
   3   7   9       60.12       73.97     25.86 o 
  -4   8   9      238.86      224.73     19.95 o 
  -3   8   9       30.06       21.03     13.01 o 
  -2   8   9        6.70        4.81     10.93 o 
  -1   8   9      109.70      111.23     12.38 o 
   0   8   9      280.65      289.51     15.83 o 
   1   8   9       44.94       27.11     13.04 o 
   2   8   9      108.67      126.33     16.01 o 
   3   8   9      136.39      143.25     17.75 o 
  -4   9   9      110.92       86.30     17.37 o 
  -3   9   9       43.28       33.98     14.11 o 
  -2   9   9      330.69      330.70     18.35 o 
  -1   9   9      654.20      678.31     45.97 o 
   0   9   9       18.88       -3.64      8.94 o 
   1   9   9     1688.20     1603.39     76.59 o 
   2   9   9     1113.54     1080.79     36.08 o 
   3   9   9      469.65      528.10     26.54 o 
  -4  10   9       27.94       11.76     15.37 o 
  -3  10   9        0.42        6.38     12.55 o 
  -2  10   9      132.68      155.42     15.05 o 
  -1  10   9       24.96       37.38     11.53 o 
   0  10   9       75.90       84.69     11.19 o 
   1  10   9      190.30      197.07     19.42 o 
   2  10   9        1.13       -7.54     12.76 o 
   3  10   9        1.38       11.94     22.33 o 
  -4  11   9       15.48        3.83     15.78 o 
  -3  11   9       14.08       -8.23     12.78 o 
  -2  11   9      382.84      336.07     33.16 o 
  -1  11   9      591.08      563.96     23.11 o 
   0  11   9      114.88      114.46     13.32 o 
   1  11   9      596.30      614.77     28.69 o 
   2  11   9       12.29       -7.79     15.08 o 
   3  11   9       29.64       10.23     28.14 o 
  -4  12   9       17.40       13.04     18.01 o 
  -3  12   9       10.27       -1.71     16.00 o 
  -2  12   9        2.53       -3.06     12.12 o 
  -1  12   9        8.80       -5.16     11.99 o 
   0  12   9      314.41      264.01     15.99 o 
   1  12   9      126.92       95.89     15.44 o 
   2  12   9      102.99       96.36     17.80 o 
   3  12   9      211.66      201.55     23.07 o 
  -4  13   9       45.88       31.43     22.66 o 
  -3  13   9        9.70       -6.35     18.44 o 
  -2  13   9        2.90      -16.48     15.85 o 
  -1  13   9      348.92      321.26     40.02 o 
   0  13   9       77.57       89.86     11.19 o 
   1  13   9      463.09      483.00     25.03 o 
   2  13   9      221.20      257.23     24.31 o 
   3  13   9       11.13       35.85     19.14 o 
  -3  14   9       34.19       23.42     34.95 o 
  -2  14   9       21.18       34.21     17.51 o 
  -1  14   9        4.25      -24.96     21.41 o 
   0  14   9       59.42       28.97     20.09 o 
   1  14   9        5.64       27.28     20.77 o 
   2  14   9       11.81        2.36     16.66 o 
  -3  15   9      129.79      118.14     24.59 o 
  -2  15   9      149.34      156.97     21.64 o 
  -1  15   9       20.89       13.30     15.73 o 
   0  15   9        5.28        5.92     11.26 o 
   1  15   9      471.08      438.81     36.17 o 
   2  15   9      243.18      225.39     25.17 o 
  -3  16   9       13.69       23.04     21.25 o 
  -2  16   9       23.43       41.70     21.21 o 
  -1  16   9      263.22      315.38     29.96 o 
   0  16   9       10.89       -1.03     12.05 o 
   1  16   9      639.42      682.23     36.28 o 
   2  16   9       10.89        1.02     19.14 o 
  -3  17   9      160.01      107.81     28.65 o 
  -2  17   9        2.37       -1.45     18.33 o 
  -1  17   9       86.91       57.85     17.03 o 
   0  17   9       65.08       93.45     14.25 o 
   1  17   9       32.17       25.87     21.65 o 
   2  17   9        6.08       11.18     23.80 o 
  -2  18   9       11.97       16.87     19.49 o 
  -1  18   9       22.55       46.11     22.99 o 
   0  18   9       26.03       11.48     13.20 o 
   1  18   9      142.22       72.34     21.60 o 
  -2  19   9      130.40      151.29     24.63 o 
  -1  19   9      101.33       86.15     22.72 o 
   0  19   9       72.76       78.77     27.65 o 
   1  19   9      102.28       85.42     30.40 o 
  -1  20   9      106.22      140.34     25.12 o 
   0  20   9       59.93       68.17     21.76 o 
  -4   0  10        8.64       13.18     20.91 o 
  -3   0  10      807.53      805.43     42.31 o 
  -2   0  10       69.50       58.57     17.98 o 
  -1   0  10      412.92      439.46     27.54 o 
   0   0  10      339.98      324.94     55.49 o 
   1   0  10      662.47      700.31     40.21 o 
   2   0  10       14.22      -10.96     17.84 o 
   3   0  10       37.97       35.42     24.22 o 
  -4   1  10       35.70       26.04     14.69 o 
  -3   1  10      550.46      565.63     46.34 o 
  -2   1  10      537.52      403.86     55.88 o 
  -1   1  10     1661.21     1837.73     47.89 o 
   0   1  10        5.75       -1.33     11.16 o 
   1   1  10       76.31       62.37     16.01 o 
   2   1  10     1788.76     1726.81     50.53 o 
   3   1  10        4.73        9.60     15.89 o 
  -4   2  10       43.66       17.98     15.40 o 
  -3   2  10       29.76       41.94     13.36 o 
  -2   2  10      226.17      226.96     23.30 o 
  -1   2  10      189.30      197.73     14.77 o 
   0   2  10      706.90      775.97     53.87 o 
   1   2  10       17.62       12.76     20.67 o 
   2   2  10     1430.40     1375.56     45.37 o 
   3   2  10       91.80      103.28     17.82 o 
  -4   3  10      377.02      396.92     35.43 o 
  -3   3  10       15.37       20.98     13.71 o 
  -2   3  10       85.87       53.25     15.09 o 
  -1   3  10      166.97      140.45     13.45 o 
   0   3  10     5990.47     7270.95    621.16 o 
   1   3  10      817.30      797.84     39.86 o 
   2   3  10      782.37      702.80     29.44 o 
   3   3  10       66.56       37.28     17.23 o 
  -4   4  10       31.99       12.73     15.66 o 
  -3   4  10       86.65       38.17     14.82 o 
  -2   4  10     1735.85     1503.44    154.18 o 
  -1   4  10      474.31      492.19     34.43 o 
   0   4  10      248.33      268.16     30.75 o 
   1   4  10       86.66       74.31     14.19 o 
   2   4  10      837.86      720.32     30.21 o 
   3   4  10       68.85       89.02     18.28 o 
  -4   5  10      195.04      161.76     18.72 o 
  -3   5  10       25.91       22.20     13.48 o 
  -2   5  10       69.85       96.48     13.36 o 
  -1   5  10      142.52      152.86     25.75 o 
   0   5  10      128.22      160.94     19.52 o 
   1   5  10      774.54      795.48     36.01 o 
   2   5  10      169.31      121.62     17.56 o 
   3   5  10       71.27       52.45     17.54 o 
  -4   6  10        9.14       21.62     16.10 o 
  -3   6  10      259.14      260.39     19.11 o 
  -2   6  10       98.03      128.82     14.14 o 
  -1   6  10      754.94      828.95     46.45 o 
   0   6  10       71.36       95.60     16.73 o 
   1   6  10      138.85      104.65     15.21 o 
   2   6  10       36.66       42.72     15.33 o 
   3   6  10      259.00      274.26     27.35 o 
  -4   7  10      102.25       94.62     17.34 o 
  -3   7  10     1093.34      967.36     51.18 o 
  -2   7  10      492.54      469.22     52.41 o 
  -1   7  10     1662.09     1832.53     84.27 o 
   0   7  10       70.44       51.87     24.59 o 
   1   7  10       54.91       25.42     26.41 o 
   2   7  10     1008.85      994.12     45.35 o 
   3   7  10       32.37       37.86     17.19 o 
  -4   8  10        1.40       -3.15     14.91 o 
  -3   8  10      106.81      133.22     28.57 o 
  -2   8  10       12.40       21.59     12.30 o 
  -1   8  10      673.82      715.90     28.83 o 
   0   8  10       59.29       72.87     16.64 o 
   1   8  10      302.81      301.11     36.15 o 
   2   8  10      422.80      374.42     22.73 o 
   3   8  10      440.06      419.84     30.55 o 
  -4   9  10      135.40      139.40     18.98 o 
  -3   9  10      169.43      162.56     16.78 o 
  -2   9  10       53.95       30.82     12.99 o 
  -1   9  10       99.60       78.92     19.69 o 
   0   9  10     1055.99     1105.01     74.12 o 
   1   9  10     1240.45     1216.38     75.78 o 
   2   9  10      141.51      148.51     18.38 o 
   3   9  10       13.03      -15.83     26.45 o 
  -4  10  10       14.65       20.53     16.50 o 
  -3  10  10      184.68      149.63     17.33 o 
  -2  10  10     1475.49     1434.24     87.18 o 
  -1  10  10      825.60      926.78     58.11 o 
   0  10  10       62.53       93.03     17.17 o 
   1  10  10       22.76        9.09     14.21 o 
   2  10  10       57.88       45.77     20.61 o 
   3  10  10       92.54       90.02     22.39 o 
  -4  11  10      498.02      540.74     30.93 o 
  -3  11  10      189.09      216.44     28.57 o 
  -2  11  10      489.23      529.38     29.23 o 
  -1  11  10     1031.72     1109.19     62.15 o 
   0  11  10      314.27      335.13     23.76 o 
   1  11  10     1531.96     1586.34     51.79 o 
   2  11  10        9.11       -6.94     16.10 o 
  -3  12  10        0.32       49.15     17.49 o 
  -2  12  10      126.90      180.44     19.17 o 
  -1  12  10      179.53      198.06     31.33 o 
   0  12  10       47.53       29.58     34.95 o 
   1  12  10       29.62       15.49     15.29 o 
   2  12  10        3.02       11.09     17.49 o 
  -3  13  10      430.01      440.84     30.93 o 
  -2  13  10       88.94       73.47     19.45 o 
  -1  13  10      930.75     1039.27     50.33 o 
   0  13  10       88.86       98.00     20.47 o 
   1  13  10       29.95       11.11     16.30 o 
   2  13  10      325.18      313.90     25.17 o 
  -3  14  10       29.08       42.40     21.18 o 
  -2  14  10        8.04       -0.96     33.87 o 
  -1  14  10      295.21      347.50     39.32 o 
   0  14  10      102.35       95.10     25.67 o 
   1  14  10      236.17      308.49     26.46 o 
   2  14  10      121.47      131.34     24.45 o 
  -3  15  10      194.21      223.05     29.46 o 
  -2  15  10      134.82      166.91     22.81 o 
  -1  15  10      118.28      102.80     31.10 o 
   0  15  10       86.27       46.56     24.50 o 
   1  15  10      277.48      255.58     32.03 o 
   2  15  10      117.49      143.80     37.52 o 
  -2  16  10      173.85      169.62     23.61 o 
  -1  16  10      191.62      198.20     36.76 o 
   0  16  10        0.19      -32.96     22.99 o 
   1  16  10       14.30       -5.92     18.50 o 
  -2  17  10        7.23        3.12     20.40 o 
  -1  17  10      122.27      206.89     25.17 o 
   0  17  10      188.28      143.65     30.11 o 
   1  17  10      254.16      258.13     27.44 o 
  -1  18  10        4.14      -16.75     20.39 o 
  -4   1  11        1.16        5.90     15.77 o 
  -3   1  11      729.67      651.63     44.96 o 
  -2   1  11      105.53      113.39     23.00 o 
  -1   1  11      334.29      360.64     36.22 o 
   0   1  11      548.28      722.93     52.21 o 
   1   1  11       57.95       63.42     14.49 o 
   2   1  11       32.70       -0.69     36.94 o 
   3   1  11      121.98       92.80     23.96 o 
  -4   2  11       62.52       48.66     16.68 o 
  -3   2  11      294.56      284.21     20.34 o 
  -2   2  11       21.96       -0.56     11.69 o 
  -1   2  11     1106.07     1183.45     63.43 o 
   0   2  11      168.85      281.64     38.15 o 
   1   2  11      123.20      126.32     16.84 o 
   2   2  11       92.98       65.94     28.46 o 
   3   2  11      104.21      142.99     22.25 o 
  -4   3  11        4.79        7.75     15.53 o 
  -3   3  11        2.95       27.68     14.74 o 
  -2   3  11        5.94       -0.84     11.91 o 
  -1   3  11        1.03       15.62     14.92 o 
   0   3  11       27.77       36.97     29.87 o 
   1   3  11        7.83       -2.92     14.15 o 
   2   3  11       21.85      -15.77     16.80 o 
   3   3  11        4.89      -26.76     17.84 o 
  -4   4  11       37.74       26.80     16.72 o 
  -3   4  11      403.29      329.74     36.36 o 
  -2   4  11      131.53      104.45     14.48 o 
  -1   4  11     1476.13     1527.38     88.72 o 
   0   4  11        2.10       -2.41     26.42 o 
   1   4  11      713.62      756.85     31.32 o 
   2   4  11        4.74      -22.10     14.73 o 
   3   4  11        5.65        8.17     17.66 o 
  -4   5  11       39.00       43.68     16.46 o 
  -3   5  11      867.46      767.85     58.23 o 
  -2   5  11      328.21      330.46     22.31 o 
  -1   5  11      574.19      579.92     30.29 o 
   0   5  11      990.38     1351.70     73.32 o 
   1   5  11      376.43      362.54     22.27 o 
   2   5  11       91.42       52.94     17.96 o 
   3   5  11      569.90      559.43     36.14 o 
  -4   6  11       41.21       14.05     22.04 o 
  -3   6  11        7.46       13.89     16.57 o 
  -2   6  11       10.63       -5.01     12.61 o 
  -1   6  11      443.11      484.93     28.24 o 
   0   6  11      107.39      164.27     33.57 o 
   1   6  11        2.07       -7.91     16.39 o 
   2   6  11      651.37      624.22     46.22 o 
  -4   7  11        1.36        7.97     16.66 o 
  -3   7  11       71.32       63.93     15.27 o 
  -2   7  11        0.73       -6.33     12.20 o 
  -1   7  11        0.08       19.55     21.75 o 
   0   7  11        9.32        7.11     27.00 o 
   1   7  11       19.71      -19.62     18.06 o 
   2   7  11        0.02      -16.28     14.77 o 
  -3   8  11      107.39       87.31     27.81 o 
  -2   8  11        7.09        7.27     12.87 o 
  -1   8  11      368.84      419.86     45.84 o 
   0   8  11      173.24      206.75     34.41 o 
   1   8  11        8.31      -18.99     14.47 o 
   2   8  11      178.35      183.24     46.02 o 
  -3   9  11       19.18       20.18     15.22 o 
  -2   9  11       99.87       99.41     18.43 o 
  -1   9  11       33.32       15.48     16.43 o 
   0   9  11      277.68      349.20     55.08 o 
   1   9  11      119.48      132.90     18.29 o 
   2   9  11        1.59      -22.52     15.81 o 
  -3  10  11       45.11       56.42     15.95 o 
  -2  10  11        0.42        2.01     13.39 o 
  -1  10  11       41.59       28.00     25.81 o 
   0  10  11        7.74      -31.01     26.10 o 
   1  10  11      332.30      307.08     21.91 o 
   2  10  11      450.26      404.65     27.81 o 
  -3  11  11      105.02      102.48     16.95 o 
  -2  11  11       12.58       14.60     14.04 o 
  -1  11  11        3.72        9.88     16.88 o 
   0  11  11        1.52       13.71     39.79 o 
   1  11  11      100.57       46.24     18.05 o 
   2  11  11        6.29        1.44     18.20 o 
  -3  12  11        2.34       20.96     19.99 o 
  -2  12  11       46.13       37.57     20.20 o 
  -1  12  11       44.00       31.10     22.00 o 
   0  12  11      208.69      290.27     50.59 o 
   1  12  11      100.25       67.82     18.70 o 
   2  12  11      125.44      124.34     21.80 o 
  -2  13  11        5.00       -6.18     17.79 o 
  -1  13  11       18.66       22.64     27.95 o 
   0  13  11       31.73        3.15     35.07 o 
   1  13  11        8.88       -8.16     17.11 o 
  -2  14  11        0.44       -6.89     18.80 o 
  -1  14  11       41.95       -7.82     27.60 o 
   1  14  11        0.38       23.53     20.37 o 
  -2  15  11       70.65       73.31     24.56 o 
  -1  15  11        0.01      -40.70     27.13 o 
  -1  16  11       36.07       23.34     31.97 o 
  -3   0  12      290.19      256.08     86.32 o 
  -2   0  12      608.71      574.00     87.69 o 
  -1   0  12        7.26       21.12     36.93 o 
   0   0  12       53.84       56.19     46.68 o 
   1   0  12     2511.79     2811.12    481.14 o 
   2   0  12       63.94        7.05     84.10 o 
  -3   1  12        0.67        1.99     14.25 o 
  -2   1  12       17.95       20.60     13.29 o 
  -1   1  12      384.61      412.68     38.90 o 
   0   1  12        0.26       33.94     29.60 o 
   1   1  12      290.18      332.41     35.46 o 
   2   1  12       17.90      -35.57     43.11 o 
  -3   2  12       73.60       66.44     15.48 o 
  -2   2  12       32.11       37.06     13.99 o 
  -1   2  12      477.85      600.15     45.48 o 
   0   2  12      185.02      246.09     43.23 o 
   1   2  12        0.95      -17.77     14.82 o 
   2   2  12        4.91      -40.31     26.87 o 
  -3   3  12       52.07       52.21     15.55 o 
  -2   3  12      755.23      689.15     27.89 o 
  -1   3  12      141.42      200.24     31.70 o 
   0   3  12       12.71       35.86     31.12 o 
   1   3  12      190.62      190.73     34.05 o 
   2   3  12      112.62       77.77     42.25 o 
  -3   4  12       60.69       56.78     15.69 o 
  -2   4  12      274.66      207.31     18.16 o 
  -1   4  12      214.69      265.37     33.77 o 
   0   4  12     1084.08     1431.68     98.90 o 
   1   4  12       47.38        5.43     32.72 o 
   2   4  12        9.94       -4.56     30.43 o 
  -3   5  12       99.55       53.04     15.87 o 
  -2   5  12      181.33      182.06     19.27 o 
  -1   5  12        6.73       21.14     26.56 o 
   0   5  12       12.97       15.00     28.64 o 
   1   5  12        6.56       -6.51     20.18 o 
   2   5  12       96.02       98.30     19.90 o 
  -3   6  12       74.49       32.05     15.77 o 
  -2   6  12       34.60       37.82     14.18 o 
  -1   6  12        7.92       29.59     25.41 o 
   0   6  12        2.56       -7.69     29.13 o 
   1   6  12      893.94      922.07     44.47 o 
   2   6  12        7.14      -26.32     17.55 o 
  -3   7  12       29.60       37.12     16.04 o 
  -2   7  12       18.12       34.64     14.42 o 
  -1   7  12      234.78      330.10     37.02 o 
   0   7  12       47.26       57.68     31.29 o 
   1   7  12      276.66      230.99     26.81 o 
   2   7  12      251.65      182.71     22.18 o 
  -3   8  12      292.54      265.64     21.01 o 
  -2   8  12      127.02      138.74     21.71 o 
  -1   8  12      220.28      341.10     38.46 o 
   0   8  12       12.84      -15.77     30.42 o 
   1   8  12        3.96      -20.90     21.30 o 
  -3   9  12       49.54       87.20     17.12 o 
  -2   9  12      445.65      388.13     28.15 o 
  -1   9  12        0.33      -14.05     48.98 o 
   0   9  12        4.92       20.18     31.22 o 
   1   9  12       38.04      -11.28     22.37 o 
  -2  10  12      396.39      327.41     27.29 o 
  -1  10  12       33.37       52.55     27.52 o 
   0  10  12     1656.91     2000.42    136.29 o 
   1  10  12       34.48       12.16     23.55 o 
  -2  11  12      319.48      316.41     27.42 o 
  -1  11  12       55.15       82.38     43.58 o 
   0  11  12        3.15       24.15     42.59 o 
   1  11  12       72.83       66.00     25.41 o 
  -2  12  12       11.81       -9.37     23.02 o 
  -1  12  12       15.29        7.82     40.26 o 
   0  12  12      142.81      174.80     52.39 o 
   0  13  12       35.51       87.52     46.15 o 
  -3   1  13       31.39       16.83     15.43 o 
  -2   1  13      209.21      174.55     31.62 o 
  -1   1  13      177.81      215.73     33.62 o 
   0   1  13      218.93      266.34     57.73 o 
   1   1  13        5.30      -39.70     55.31 o 
  -2   2  13      468.64      440.92     43.57 o 
  -1   2  13      390.05      417.52     67.33 o 
   0   2  13       57.95       76.98     34.51 o 
   1   2  13      191.24      326.76     53.04 o 
  -2   3  13       16.19       -5.04     27.24 o 
  -1   3  13        0.35       20.06     27.01 o 
   0   3  13        1.85       32.85     34.47 o 
   1   3  13        0.49       -9.90     37.49 o 
  -2   4  13      291.99      316.36     39.24 o 
  -1   4  13      166.78      184.59     38.89 o 
   0   4  13        0.22        3.78     33.44 o 
   1   4  13      144.70      183.66     44.44 o 
  -2   5  13      338.40      303.27     48.66 o 
  -1   5  13      128.93      143.22     32.01 o 
   0   5  13      314.80      464.17     48.46 o 
   1   5  13       56.34        6.90     37.32 o 
  -2   6  13      126.30      144.17     31.88 o 
  -1   6  13      308.78      393.75     39.37 o 
   0   6  13       23.08       12.88     32.59 o 
   1   6  13      122.70       47.23     51.72 o 
  -2   7  13       26.47        9.66     18.41 o 
  -1   7  13       20.63       25.92     27.76 o 
   0   7  13       11.54       30.50     34.39 o 
  -2   8  13      163.95      126.28     27.70 o 
  -1   8  13       71.65       98.19     45.45 o 
   0   8  13        2.56        9.34     32.31 o 
  -1   9  13        0.69       10.94     31.27 o 
   0   9  13        6.73       10.72     29.99 o 
  -1   0  14      185.79      159.81     47.20 o 
  -1   1  14        1.60        0.01     28.63 o 
                                                 
